# Supplementary material for: Pollen foraging mediates exposure to dichotomous stressor syndromes in honey bees
Source: PNAS Nexus. 2024 Oct 18;3(10):pgae440. doi: 10.1093/pnasnexus/pgae440 (PMC11491753; doi:10.1093/pnasnexus/pgae440)
Supplement: pgae440_Supplementary_Data [file pgae440_supplementary_data.zip]

Archive with 2 entries (2 files):
- PNASNEXUS-PNASNEXUS-2024-00672-TR-s01.docx
- PNASNEXUS-PNASNEXUS-2024-00672-TR-s02.xlsx
