# Supplementary material for: Pollen foraging mediates exposure to dichotomous stressor syndromes in honey bees
Source: PNAS Nexus. 2024 Oct 18;3(10):pgae440. doi: 10.1093/pnasnexus/pgae440 (PMC11491753; doi:10.1093/pnasnexus/pgae440)
Supplement: pgae440_Supplementary_Data [file pgae440_supplementary_data.zip › PNASNEXUS-PNASNEXUS-2024-00672-TR-s02.xlsx]

## Sheet: Experiments
Experiment	Group	Exposure	Municipality	Province	Date
Apple, 2021	1e	Near	Rouville	Quebec	13-05-2021
Province: Quebec	1u	Far	Saint-Dominique	Quebec	13-05-2021
Lead: Dr. Pierre Giovenazzo	2e	Near	La Haute-Yamaska	Quebec	13-05-2021
Shorthand: Apple	2u	Far	Saint-Dominique	Quebec	13-05-2021
	3e	Near	Rouville	Quebec	13-05-2021
	3u	Far	Saint-Dominique	Quebec	13-05-2021
	4e	Near	Rouville	Quebec	13-05-2021
	4u	Far	La Haute-Yamaska	Quebec	13-05-2021
	5e	Near	Rouville	Quebec	13-05-2021
	5u	Far	La Haute-Yamaska	Quebec	13-05-2021
Canola (oil), 2020	1e	Near	Lethbridge	Alberta	13-07-2020
Provinces: Alberta, Manitoba	1u	Far	Lethbridge	Alberta	13-07-2020
Leads: Dr. Shelley Hoover & Dr. Robert Currie	2e	Near	Starbuck	Manitoba	16-07-2020
Shorthand: CAC2020	2u	Far	Hadashville	Manitoba	16-07-2020
	3e	Near	Dacotah	Manitoba	16-07-2020
	3u	Far	Degraded t2 pollen sample from freezer failure (excluded)
	4e	Near	Grand Prairie	Alberta	30-07-2020
	4u	Far	Grand Prairie	Alberta	30-07-2020
	5e	Near	Grand Prairie	Alberta	31-07-2020
	5u	Far	Grand Prairie	Alberta	31-07-2020
Canola (oil), 2021	6e	Near	Lethbridge	Alberta	14-07-2021
Provinces: Alberta, Manitoba	6u	Far	Lethbridge	Alberta	14-07-2021
Leads: Dr. Shelley Hoover & Dr. Robert Currie	7e	Near	Dacotah	Manitoba	19-07-2021
Shorthand: CAC2021	7u	Far	Hadashville	Manitoba	19-07-2021
	8e	Near	Starbuck	Manitoba	19-07-2021
	8u	Far	Richer	Manitoba	19-07-2021
	9e	Near	Grand Prairie	Alberta	09-07-2021
	9u	Far	Grand Prairie	Alberta	09-07-2021
	10e	Near	Grand Prairie	Alberta	09-07-2021
	10u	Far	Grand Prairie	Alberta	09-07-2021
Canola (seed), 2020	1e	Near	Barnwell	Alberta	21-07-2020
Province: Alberta	1u	Far	Taber	Alberta	14-07-2020
Lead: Dr. Shelley Hoover	2e	Near	Taber	Alberta	21-07-2020
Shorthand: CAS2020	2u	Far	Taber	Alberta	14-07-2020
	3e	Near	Gardener Spring	Alberta	14-07-2020
	3u	Far	Taber	Alberta	21-07-2020
	4e	Near	Purple Springs	Alberta	14-07-2020
	4u	Far	Taber	Alberta	21-07-2020
	5e	Near	Barnwell	Alberta	21-07-2020
	5u	Far	Taber	Alberta	21-07-2020
Canola (seed), 2021	6e	Near	Taber	Alberta	14-07-2021
Province: Alberta	6u	Far	Taber	Alberta	14-07-2021
Lead: Dr. Shelley Hoover	7e	Near	Taber	Alberta	15-07-2021
Shorthand: CAS2021	7u	Far	Taber	Alberta	14-07-2021
	8e	Near	Taber	Alberta	15-07-2021
	8u	Far	Taber	Alberta	14-07-2021
	9e	Near	Barnwell	Alberta	14-07-2021
	9u	Far	Barnwell	Alberta	14-07-2021
	10e	Near	Taber	Alberta	15-07-2021
	10u	Far	Taber	Alberta	15-07-2021
Corn, 2020	1e	Near	Centre Wellington	Ontario	13-05-2020
Province: Ontario	1u	Far	Toronto	Ontario	13-05-2020
Lead: Dr. Amro Zayed	2e	Near	Guelph	Ontario	13-05-2020
Shorthand: Corn	2u	Far	Vaughan	Ontario	13-05-2020
	3e	Near	Degraded t2 pollen sample from freezer failure (excluded)
	3u	Far	Caledon	Ontario	13-05-2020
	4e	Near	Puslinch	Ontario	26-05-2020
	4u	Far	Muskoka Lakes	Ontario	26-05-2020
	5e	Near	Degraded t2 pollen sample from freezer failure (excluded)
	5u	Far	Huntsville	Ontario	26-05-2020
Cranberry, 2020	1e	Near	Langley Twp	British Columbia	18-06-2020
Provinces: British Columbia, Quebec	1u	Far	Surrey	British Columbia	18-06-2020
Leads: Dr. Leonard Foster & Dr. Pierre Giovenazzo	2e	Near	Delta	British Columbia	18-06-2020
Shorthand: Cran2020	2u	Far	Surrey	British Columbia	18-06-2020
	3e	Near	Delta	British Columbia	18-06-2020
	3u	Far	Delta	British Columbia	18-06-2020
	4e	Near	Plage-Patry	Quebec	10-07-2020
	4u	Far	Pont-Rouge	Quebec	09-07-2020
	5e	Near	L'Erable Regional County	Quebec	10-07-2020
	5u	Far	Pont-Rouge	Quebec	09-07-2020
Cranberry, 2021	6e	Near	Delta	British Columbia	21-06-2021
Province: British Columbia	6u	Far	Delta	British Columbia	21-06-2021
Lead: Dr. Leonard Foster	7e	Near	Delta	British Columbia	21-06-2021
Shorthand: Cran2021	7u	Far	Boundary Bay	British Columbia	21-06-2021
	8e	Near	Delta	British Columbia	21-06-2021
	8u	Far	Surrey	British Columbia	21-06-2021
	9e	Near	Langley Twp	British Columbia	21-06-2021
	9u	Far	Langley	British Columbia	21-06-2021
	10e	Near	Langley Twp	British Columbia	21-06-2021
	10u	Far	Langley Twp	British Columbia	21-06-2021
Highbush bleuberry, 2020	1e	Near	Delta	British Columbia	11-05-2020
Province: British Columbia	1u	Far	Degraded t2 pollen sample from freezer failure (excluded)
Lead: Dr. Leonard Foster	2e	Near	Delta	British Columbia	11-05-2020
Shorthand: HBB2020	2u	Far	Delta	British Columbia	11-05-2020
	3e	Near	Delta	British Columbia	11-05-2020
	3u	Far	Degraded t2 pollen sample from freezer failure (excluded)
	4e	Near	White Rock	British Columbia	11-05-2020
	4u	Far	Langley	British Columbia	11-05-2020
	5e	Near	Langley Twp	British Columbia	11-05-2020
	5u	Far	Degraded t2 pollen sample from freezer failure (excluded)
Highbush bleuberry, 2021	6e	Near	Aldegrove	British Columbia	10-05-2021
Province: British Columbia	6u	Far	Langley Twp	British Columbia	10-05-2021
Lead: Dr. Leonard Foster	7e	Near	White Rock	British Columbia	10-05-2021
Shorthand: HBB2021	7u	Far	White Rock	British Columbia	10-05-2021
	8e	Near	Ladner	British Columbia	10-05-2021
	8u	Far	Westham Island (Delta)	British Columbia	10-05-2021
	9e	Near	Ladner	British Columbia	10-05-2021
	9u	Far	Tsawwassen	British Columbia	10-05-2021
	10e	Near	Beach Grove	British Columbia	10-05-2021
	10u	Far	Boundary Bay	British Columbia	10-05-2021
Lowbush blueberry, 2021	1e	Near	Girardvillle	Quebec	03-06-2021
Province: Quebec	1u	Far	Saint-Nazaire	Quebec	03-06-2021
Lead: Dr. Pierre Giovenazzo	2e	Near	Albanel	Quebec	03-06-2021
Shorthand: LBB	2u	Far	Saint-Nazaire	Quebec	03-06-2021
	3e	Near	Sainte-Jeanne-d'Arc	Quebec	03-06-2021
	3u	Far	Saint-Cœur-De-Marie	Quebec	03-06-2021
	4e	Near	L'Ascension-De-Notre-Seigneur	Quebec	03-06-2021
	4u	Far	Saint-Cœur-De-Marie	Quebec	03-06-2021
	5e	Near	Lebrecque	Quebec	03-06-2021
	5u	Far	Saint-Henri-de-Taillon	Quebec	03-06-2021
Soy, 2020	1e	Near	Winnipeg	Manitoba	21-07-2020
Province: Manitoba, Ontario	1u	Far	Hadashville	Manitoba	21-07-2020
Lead: Dr. Robert Currie	2e	Near	Glenlea	Manitoba	20-07-2020
Shorthand: Soy	2u	Far	Jones	Ontario	20-07-2020
	3e	Near	Ste. Agathe	Manitoba	21-07-2020
	3u	Far	Richer	Manitoba	21-07-2020
	4e	Near	Glenlea	Manitoba	21-07-2020
	4u	Far	Star Lake	Manitoba	21-07-2020
	5e	Near	Saint Adolphe	Manitoba	20-07-2020
	5u	Far	Winnipeg	Manitoba	20-07-2020

## Sheet: Focal Crop Experiments
Sample	Site	Exposure	Time	SWI	Malus	Acer	Taraxacum	Prunus	Betula	Salix	Populus	Sambucus	Barbarea	Fagus	Tolpis	Picea	Forsythia	Crataegus	Trifolium	Fraxinus	Fragaria	Caltha	Lathyrus	Amelanchier	Solidago	Capsella	Pyrus	Impatiens	Glechoma	Ulmus	Erythronium	Rhaphiolepis	Abies	Alliaria	Thomsonaria	Larix	Tussilago	Syringa	Tiarella	Asparagus	Glycine	Corylus	Scorzoneroides	Claytonia	Ostrya	Lamium	Lonicera	Cardamine	Doellingeria
APP01et1	1e	Exposed	t1	1.27894	0	56.4432	4.4542	0	2.35323	25.8247	6.1765	0	0	0	0	0	1.82263	0	0	0.655235	0	0	0	1.89064	0	0	0	0	0.0906176	0	0.0627353	0	0	0	0	0.149619	0	0	0	0	0	0	0	0	0	0	0	0	0
APP01ut1	1u	Unexposed	t1	1.39605	0	48.7748	2.33515	0	26.5132	7.99526	10.6396	0	0	0	0	0	2.3667	0	0	0.59947	0	0	0	0	0	0	0	0	0	0.407191	0	0	0	0	0	0	0	0	0	0	0	0.217628	0	0	0.102183	0	0	0	0
APP02et1	2e	Exposed	t1	1.76401	0	31.5308	12.7841	0	21.6629	11.369	15.5698	0	0	0.390353	0	0	3.86289	0	0	2.27259	0	0	0	0	0	0	0	0	0.0418235	0.0487941	0.139412	0	0	0	0	0	0	0	0	0	0	0	0	0.306706	0	0	0	0	0
APP02ut1	2u	Unexposed	t1	1.30538	0	57.0919	15.2447	0	18.3055	2.61397	3.30397	0	0	0	0	0	0	0	0	1.38018	0	0	0.327617	0	0	0	0	0	0	0.681942	0.0697058	0.122416	0	0	0	0.054407	0.188206	0	0	0.204026	0.272035	0	0	0	0	0	0	0	0
APP03et1	3e	Exposed	t1	1.69836	0	35.3345	8.34379	0	23.2697	12.0173	14.4469	0	0	0	0	0	2.28509	0	0	3.49618	0	0	0.348529	0	0	0	0	0	0	0	0	0	0	0	0	0.0816104	0.376412	0	0	0	0	0	0	0	0	0	0	0	0
APP03ut1	3u	Unexposed	t1	2.0828	15.6556	23.2608	8.49017	22.9733	5.14429	10.3234	1.62415	0	0.23123	0.54407	6.20239	0	0	3.25082	0	1.0558	0.217628	0	0	0	0	0	0	0	0.139412	0.111529	0	0	0.176823	0	0.285637	0	0	0	0	0	0	0	0	0	0	0	0.244831	0.0680087	0
APP04et1	4e	Exposed	t1	2.09657	16.9206	23.7976	0	21.4499	1.98662	6.12017	0.669176	1.78183	0.108814	1.12894	5.99837	0	0	1.67301	13.2232	0	0	0.367247	0	0	3.72229	0	0	0	0	0	0	0	0.31284	0	0	0	0	0	0	0.285794	0.195176	0	0	0	0	0	0	0.122416	0
APP04ut1	4u	Unexposed	t1	1.67068	13.8058	48.0223	0	12.8808	0.515823	9.61941	0.313676	0	0	1.07454	5.38629	2.82916	0	2.77476	0	0	0	0	0	0	0	0	2.66594	0	0	0	0	0	0	0	0	0	0	0	0	0	0	0	0	0	0	0	0	0	0
APP05et1	5e	Exposed	t1	2.1107	18.0359	12.0382	15.6629	25.8705	6.35717	11.0414	0.543706	0	0.0680087	0.707291	0	2.43471	0	1.61861	0	0.750787	0	0	0	0	0.327617	0	0	2.53032	0	0	0	0.62568	0.258433	0	0.299238	0	0	0	0	0	0	0	0.432176	0	0	0	0	0	0.160323
APP05ut1	5u	Unexposed	t1	1.5606	17.5054	42.0047	0	21.586	2.61397	2.76732	2.54426	0	0	0.666485	0	10.2421	0	0	0	0	0	0	0	0	0	0	0	0	0	0	0	0	0	0	0	0	0	0	0	0	0	0	0	0	0	0	0	0	0
APP01et2	1e	Exposed	t2	1.82702	1.09438	31.7916	24.7735	0.383382	19.4954	4.029	0.936641	3.95232	0	8.10679	0	0.0209118	3.44124	0	0	0	0	0	0.0487941	0	0	0.36247	0.125471	0	0.0766764	0.18549	1.08741	0	0	0	0	0.0816104	0	0	0	0	0	0	0	0	0.00697058	0	0	0	0
APP01ut2	1u	Unexposed	t2	2.04959	0.111529	23.8476	25.2753	2.0842	17.0889	2.44668	9.01897	6.40597	6.399	1.95873	0	0.0278823	3.07399	0	0	0.0487941	0	0	0.453088	0	0	0.878294	0	0	0.0139412	0.313179	0	0	0	0	0	0	0.0278823	0.3555	0	0	0	0.0952122	0	0	0	0	0	0	0
APP02et2	2e	Exposed	t2	2.15642	2.43273	30.7433	15.2586	2.23756	8.79879	1.77053	11.6312	4.27994	11.6966	6.00864	0	0.0557647	2.04026	0	0	0.561745	0.285794	0	0.188206	0	0	1.44291	0	0	0.0487941	0	0	0	0	0	0	0.136017	0.0348529	0	0	0	0	0.122416	0	0	0.190424	0	0	0	0
APP02ut2	2u	Unexposed	t2	1.59456	0.104559	42.2594	28.1542	0.397323	1.67294	9.56761	1.67301	4.94214	0	9.15238	0	0.0697058	0	0	0	0.627353	0	0	0.766764	0	0	0	0	0	0	0.0816104	0	0	0	0	0	0.122416	0	0.216088	0.0139412	0	0	0	0	0	0	0	0	0	0
APP03et2	3e	Exposed	t2	1.8528	0.153353	36.7207	20.8211	0	5.04896	0.815558	6.95049	4.78182	17.057	2.133	0	0	0	0	0.299735	0	0.864352	0	0.676147	2.96518	0.0975882	0	0	0.0209118	0	0.0680087	0.320647	0	0	0	0	0.108814	0	0	0	0	0	0	0	0	0	0	0	0	0.0278823
APP03ut2	3u	Unexposed	t2	2.21104	7.47548	8.64288	19.664	9.59873	0.613411	0	0	11.5433	1.34329	14.3969	14.3498	9.71436	0	0	0	0.618685	0.773735	0	0.780705	0	0	0	0	0	0.0487941	0	0	0.149619	0	0	0.258433	0	0	0	0	0	0	0	0	0	0	0	0	0	0
APP04et2	4e	Exposed	t2	2.50122	9.36768	6.18399	10.5326	13.7046	1.68575	5.15823	0	10.3653	12.1288	5.32236	12.8945	3.93787	0.992927	1.12894	0	0.204026	0.132441	5.13035	0.202147	0	0	0	0	0	0.0557647	0	0	0.244831	0	0	0	0	0	0	0.501882	0	0	0	0	0	0.00697058	0	0	0	0
APP04ut2	4u	Unexposed	t2	2.36528	11.3802	5.67406	18.1235	14.1594	0.627353	0.606441	0	9.91747	10.8602	3.67493	6.73286	10.5755	0.285637	5.19587	0	0	0.0408052	0	0.36247	0	0	0.174265	0	0	0.0418235	0	0.132441	0.217628	0.108814	0.906176	0	0	0	0.0487941	0	0	0	0	0	0	0	0.0975882	0	0	0
APP05et2	5e	Exposed	t2	2.20434	12.2552	2.09815	27.1086	11.6237	0	0	0	4.52258	6.2227	3.38958	5.97116	17.6279	0	1.30577	0	0	0.160323	4.49603	0.996794	0	0	0	0	0	1.58232	0	0	0.0952122	0.136017	0	0	0	0	0	0	0	0	0	0	0	0	0.190424	0	0	0
APP05ut2	5u	Unexposed	t2	2.19068	15.0897	0.111529	11.8639	14.377	0.0906176	20.2759	0	11.4432	1.73568	7.34793	5.12786	3.1148	0	0	0	0	8.43767	0.0906176	0.536735	0	0	0	0	0	0	0	0	0	0.23123	0.125471	0	0	0	0	0	0	0	0	0	0	0	0	0	0	0
Sample	Site	Exposure	Time	SWI	Brassica	Melilotus	Carex	Trifolium	Tolpis	Taraxacum	Erucaria	Elaeagnus	Lotus	Syringa	Salix	Alnus	Orthocarpus	Capsella	Forsythia	Pisum	Sisymbrium	Mertensia	Caragana	Picea	Vicia	Pinus	Viburnum	Clematis	Onobrychis	Phalaris	Phedimus	Cirsium	Paeonia	Papaver	Lens	Heracleum	Plantago	Eutrochium	Lepidium	Thalictrum	Astragalus	Crepis	Convolvulus	Levisticum	Actaea	Rubus	Comarum	Allium	Sambucus
CAC01et1	1e	Exposed	t1	2.46409	28.859	5.61752	0	3.75184	0.829706	0.550676	1.5778	5.78549	0	2.8199	0.0408052	0	0.794647	18.8088	1.03373	0	2.21665	0	0	0.0952122	0.217628	6.2568	0.153353	0	10.3668	0	0	0	0.463477	0.952122	0.0487941	0	0	0	0.5925	0	0.1185	0	0.122416	0	0	0.054407	0	0	0
CAC01et2	1e	Exposed	t2	2.43987	7.95702	38.7778	1.3035	2.36665	0.965724	7.47944	1.78183	4.621	4.56573	2.71156	0	0	0	0.843441	0	0.0816104	5.58344	0	0	0	4.29388	0.720892	2.43273	0	0.108814	5.08156	0.132441	0.204705	0.885264	1.19894	0	0	0	0	0	0	0	0	0.122416	0	0	0	0	1.5405	0
CAC01ut1	1u	Unexposed	t1	2.20163	23.7988	2.28509	28.8582	2.14613	2.50272	0.911317	0.285637	0.503264	0	6.67845	0.992927	0	0.613411	15.9548	2.09467	0	0	0	0	0.136017	0.054407	5.56311	1.10174	0	0.190424	0.0680087	0	0	0.0408052	0	0	0.0557647	0	0	0.190424	0	0	0.369441	0	0	0	0	0	0	0
CAC01ut2	1u	Unexposed	t2	1.63388	46.3342	25.5645	0	0	0	0	4.78781	0	0	0	0	0	1.36623	0	0	0	0	0	0	0	0	0.054407	0	6.93513	0.146382	0	0	0.940375	0	0	6.1704	0	0	0	0	0	3.22041	0	0	0	0	0	0	0	0
CAC02et1	2e	Exposed	t1	1.98731	26.3349	38.5308	4.25903	1.84984	1.65941	0	0	4.50218	1.0099	0.476061	0.924918	0	2.27241	0	8.09304	0	0	0	0	0	3.69967	0.0272035	2.16268	0	0	0.421654	0	0.0766764	0.571273	0.530468	0	0	0	0	0	0	0	0	0	0	0	0	0	0	0
CAC02et2	2e	Exposed	t2	1.49918	22.4565	18.8112	44.5908	1.75462	0	0	6.54244	0	0	0	0	0	0	0	0	0.176823	0	0	0	0	0	0	0	0	0	0	0	0	0	0	0	2.56517	0	0	0	0	0	0	0	0	0	0	2.30726	0	0
CAC02ut1	2u	Unexposed	t1	2.42568	26.2115	24.747	0	0.598477	11.0446	0	0	4.91023	0.979325	1.87704	2.43471	0	1.77053	0.0272035	3.22361	0.104559	0	0	0	0	5.16866	0.0408052	3.75408	1.74962	0	0.843308	0.054407	0.514466	0.136017	0.802503	0.759794	0	0	0	0	1.68662	0.237	0	0	0	0	0	0	0	0
CAC02ut2	2u	Unexposed	t2	1.61079	22.4185	45.2984	12.6028	4.18934	0	0	0.93852	0.0136017	5.23321	0	0	0	2.12603	0	0	0	0	0	0	0	0	0.0272035	0	0	0	0	0	0.339861	0	0.0408052	0	0	0	5.82044	0	0	0	0	0	0	0	0	0	0	0
CAC03et1	3e	Exposed	t1	1.54912	0	41.2987	38.2544	7.76256	0.516866	0	0.176823	1.67301	0.0680087	0.748096	0.23123	0	0	0	2.57073	0	0	0	0	0	1.26496	0	0.176823	0	0	0.258433	0	1.25471	0.108814	0	0	0	0.857382	0	0	0	0	0.0697058	0	0	0	0	0.0209118	0	0
CAC03et2	3e	Exposed	t2	1.40021	35.5958	17.9454	36.7629	3.18013	0	0	4.23014	0	0	0	0	0	0	0	0	0.299238	0	0	0	0	0.204026	0	0	0	0	0	0	0.0139412	0	0	0	0	0	0	0	0	0	0	0	0	0	0	1.5405	0	0
CAC04et1	4e	Exposed	t1	1.28852	47.4623	0.816104	25.5332	19.6645	0	0	5.20947	0	0	0	0	0	0.794647	0	0	0	0	0	0	0	0	0.0272035	0	0	0	0	0	0	0	0	0	0	0	0	0	0.116124	0	0.188206	0	0	0	0.0209118	0	0	0
CAC04et2	4e	Exposed	t2	1.5619	45.1867	4.31175	23.0587	16.4182	0	0.132441	6.05277	0	0.146382	0	0.181235	0	0.724941	0	0	1.26496	0	0	0.0139412	0	0.190424	0	0	0	0	0	0	0.285637	0	0	0	0	0	0	0	0	0	0.920117	0	0	0	0.202147	0	0	0
CAC04ut1	4u	Unexposed	t1	1.42387	53.6627	7.09605	6.83117	22.406	0.0952122	0.0816104	4.76061	0	0	0	0.788901	0	2.45365	0	0	0.899205	0	0	0.54407	0	0	0.0952122	0	0	0	0	0	0	0	0	0	0	0	0	0	0.108814	0	0	0	0	0	0	0	0	0
CAC04ut2	4u	Unexposed	t2	1.28696	28.3701	23.4238	0	42.5462	0	0	0.0816104	0	0	0	0	0	1.8472	0	0	3.18556	0	0	0	0	0	0.163221	0	0	0	0	0	0.0557647	0	0	0	0	0	0	0	0	0	0	0	0	0	0	0.204026	0	0
CAC05et1	5e	Exposed	t1	1.35427	47.5457	0	26.4743	14.445	0.149619	0	4.40696	0	6.01561	0	0.122416	0	0.71797	0	0	0	0	0	0	0	0	0.054407	0	0	0	0	0	0	0	0	0	0	0	0	0	0	0	0	0	0	0	0	0	0	0
CAC05et2	5e	Exposed	t2	1.48026	57.4352	15.8128	0.934058	12.1137	0	0	4.03972	0	0.911317	0	0	0	1.33835	0.418235	0	0.132441	0	0	0	0	0	0	0	0	2.133	0	0	0.313676	0	0	0.83647	0	0	0	0	0	1.70082	0	0.146382	0	0	0	0	0	0
CAC05ut1	5u	Unexposed	t1	1.48381	52.3093	9.15238	0.906176	20.7018	0	0	4.97824	0	6.78935	0	0	0	2.85097	0	0	0.285794	0	0	0	0	0	0.0952122	0	0	0	0	0	0	0	0	0	0	0	0	0	0.0408052	0	0.122416	0	0	0	0	0	0	0
CAC05ut2	5u	Unexposed	t2	1.46743	32.3226	34.7005	13.0977	16.3357	0	0	0.136017	0	0	0	0	0	2.10512	0	0	0.341559	0	0	0	0	0	0.054407	0	0	0.1185	0	0	0.111529	0	0	0	0	0	0	0	0	0	0.0278823	0	0	0	0	0.244831	0	0
Sample	Site	Exposure	Time	SWI	Brassica	Melilotus	Carex	Trifolium	Tolpis	Taraxacum	Erucaria	Elaeagnus	Lotus	Syringa	Salix	Alnus	Orthocarpus	Capsella	Forsythia	Pisum	Sisymbrium	Mertensia	Caragana	Picea	Vicia	Pinus	Viburnum	Clematis	Onobrychis	Phalaris	Phedimus	Cirsium	Paeonia	Papaver	Lens	Heracleum	Plantago	Eutrochium	Lepidium	Thalictrum	Astragalus	Crepis	Convolvulus	Levisticum	Actaea	Rubus	Comarum	Allium	Sambucus
CAC06et1	6e	Exposed	t1	2.23458	0	45.7086	0	2.0535	0.23123	0.237	0	6.6384	0	7.18667	0.23123	0	0	0	10.4053	0	3.33891	0	0.125471	0.612078	0	0.448857	2.208	0	0	0	0	0	0.159305	1.58929	0	0	0	0	4.73303	0	0	0	2.81732	0	0	0	0	0.0697058	1.82629
CAC06et2	6e	Exposed	t2	1.49821	3.48205	61.8919	0.913147	3.60993	0	0.338504	1.31937	10.7696	5.68103	1.50565	0	0	0	0	0	0.0816104	0	0	0	0	0.163221	0	0	0	0	0.0975882	2.9137	0.0348529	1.55444	0	0	0	0	0	0	0	0	0.083647	0	5.17217	0	0	0	0	0
CAC06ut1	6u	Unexposed	t1	2.41349	0	29.1485	0	1.44178	0.149619	20.7514	0	1.48259	0	1.07535	2.4885	5.95288	0	0	4.80141	0	0	10.421	6.72747	0.762376	0	1.32039	2.09467	0	0	0	0	0	0	0.612078	0	0	0	0	0.176823	0.111529	0	0	0.911317	0	1.79144	0	0	0	1.16975
CAC06ut2	6u	Unexposed	t2	1.81021	6.67845	38.2345	0	0	0	27.0598	2.99238	0	0	0	5.91106	7.7025	0	0	0	0	0	2.34909	5.00488	0	0	0	0	0.775299	0	0	0	0	0	0	0	0	0	0	0	0	0	0.0557647	0	0	1.10832	0	0	0	0.585529
CAC07et1	7e	Exposed	t1	1.2538	30.3778	57.4349	1.15712	1.8301	0.163221	0	0	1.48259	1.69965	0.39445	0.204026	0	2.06329	0	0.775299	0	0	0	0	0	0	0	0.0408052	0	0	0	0.285637	0.132441	0	0.149619	0	0	0	0	0	0	0	0	0	0	0	0	0	0	0
CAC07et2	7e	Exposed	t2	1.3589	57.1864	23.6349	2.45365	3.70835	0	0	4.82862	0	3.92986	0	0	0	1.61718	0	0	0.761697	0	0	0	0	0.177841	0	0	0	0	0	0	0.0418235	0	0	0	0	0	0	0	0	0	0	0	0	0	0	0	0	0
CAC07ut1	7u	Unexposed	t1	1.49918	19.6013	47.4512	20.5981	1.71382	0.136017	0	0	5.65832	1.45539	0.666485	0	0	0.59947	0	0.163221	0	0	0	0	0	0.0136017	0	0	0	0	0	0.462459	0.0408052	0.163221	0	0	0.271853	0.104559	0	0	0	0	0.160323	0	0	0	0	0	0	0
CAC07ut2	7u	Unexposed	t2	1.08516	36.2256	53.5995	0	0.667661	0	0	3.48205	0	0.136017	0	0	0	1.12226	0	0	0	0	0	0	0	0	0	0	4.05688	0	0	0	0.470787	0	0	0	0	0	0	0	0	0	0	0.00697058	0	0	0	0	0	0
CAC08et1	8e	Exposed	t1	1.30672	3.03917	64.7052	0.578558	2.22826	0.448857	0	0	2.23069	0.720892	1.25136	0.380849	0	0	0	0.122416	0	18.7509	0	0	0	0.0408052	0	0.0408052	0	0	0	0.0816104	0.647246	0	0	0	0	0	0.083647	0	0	0	0	0	0	0	0	0	0	0
CAC08et2	8e	Exposed	t2	1.55399	43.2127	5.65499	33.8422	1.04882	0	0	2.20348	0	0	0	0	0	0	0	0	0.62568	0	0	0	0	0.0816104	0	0	0	0	0.0697058	0	2.37459	0	0	0	3.49923	4.76091	0	0	0	0	0	0	0	0	0	0	0	0
CAC08ut1	8u	Unexposed	t1	1.59147	7.14485	61.2824	0	1.71703	0.489663	0.209118	0	6.63787	0.924894	10.7804	0.748096	0	0	0	0.571273	0	0	0	0.0697058	0	0	0	1.227	0	0	0	0.149619	0	0.668158	0.0139412	0	0.996794	0	0	0.0348529	0	0	0	1.09438	0	0	0	0	0.704029	0
CAC08ut2	8u	Unexposed	t2	1.81931	5.08705	56.1133	5.53464	1.45539	0	0.341559	2.99238	5.29764	4.87244	3.73623	0	0	0	0	0	0	0	0	0	0	0	0	0.418235	0	0	0	5.83438	0.144685	0.0697058	1.86115	0	0	0	0	0	0	0	0	0	0	0	0	0	1.25471	0
CAC09et1	9e	Exposed	t1	1.85257	0	0	0.0816104	0	33.4875	26.4587	0	0	0	1.58624	11.9306	5.29634	0	0	0	0	0	5.23491	3.5256	9.65995	0	0.0680087	0	0	0	0	0	0	0	0	0	0	0	0	0	0.110172	0	0.934058	0	0	0.460059	0	0	0	0
CAC09et2	9e	Exposed	t2	2.16473	30.5631	6.36561	0.619364	2.58433	0	23.5188	5.64472	0	0	0	5.10944	5.66011	0	0	0	2.23069	0	8.50411	4.65635	0.0348529	0.503264	0.217628	0	0	0	0	0	0	0	0	0	0	0	0	0	0.23123	0	0.0753187	0	0	0.920117	0.884113	0	0	0
CAC09ut1	9u	Unexposed	t1	2.07742	23.4909	3.93838	0.54407	0	29.4342	1.07454	0	0	17.4195	0.176823	1.06094	5.31828	2.06329	0	0	2.55123	0	0	1.79543	7.54897	0	0.85691	0	0	0	0	0	0.0139412	0	0	0	0	0	0	0	0.204026	0	0	0	0	0.23123	0.0272035	0	0	0
CAC09ut2	9u	Unexposed	t2	1.88087	29.658	27.7612	1.79807	18.0563	0	0	0.489663	0	1.07621	0	0	0	2.78823	0	0	8.72717	0	0	0	0.163221	0	2.13547	0	0	0	0	0	0.111529	0	0	0	0	0	0	0	2.28509	0	0.0680087	0	0	0	3.33243	0	0	0
CAC10et1	10e	Exposed	t1	2.09978	22.0968	12.8328	1.47964	0	33.8819	0.965724	0	0	0	0	3.53645	4.36616	1.59626	0	0	6.59417	0	0.0209118	0.897715	3.63166	0	0.272035	0	0	0	0	0	0.0766764	0	0	0	0	0.292765	0	0	0.142988	0	1.92388	0	0	0.0952122	0.0680087	0	0	0
CAC10et2	10e	Exposed	t2	1.33785	32.2635	50.9768	0	2.47552	0	0	5.69913	0	0	0	0	0	1.83326	0	0	1.9816	0	0	0	0	2.23069	0.054407	0	0	0	0	0	0	0	0	0	0	0	0	0	0	0.00697058	0.258433	0	0	0	0.0816104	0	0	0
CAC10ut1	10u	Unexposed	t1	1.66569	44.7163	0.543706	0.816104	0	30.0054	0.992927	0	0	0	0	4.6926	7.71219	3.06706	0	0	0	0	0	0.924918	1.31937	0	0.272035	0	0	0	0	0	0.0209118	0	0	0	0	0	0	0	0.666485	0	0	0	0	0.136017	0	0	0	0.448857
CAC10ut2	10u	Unexposed	t2	1.16512	44.7384	41.4037	1.99359	8.02503	0	0	0.217628	0	0	0	0	0	2.81612	0	0	0	0	0	0	0	0	0.054407	0	0	0	0	0	0.627353	0	0	0	0	0	0	0	0	0	0	0	0	0	0	0	0	0
Sample	Site	Exposure	Time	SWI	Brassica	Melilotus	Capsella	Forsythia	Syringa	Onobrychis	Pisum	Elaeagnus	Orthocarpus	Clematis	Tolpis	Pinus	Paeonia	Trifolium	Glycyrrhiza	Euphorbia	Sisymbrium	Zea	Taraxacum	Papaver	Dactylis	Cirsium	Viburnum	Lens	Gleditsia	Malus	Lepidium	Sinapis	Salix	Symphoricarpos	Erucaria	Convolvulus	Prunus	Carex	Schrebera	Chenopodium	Vicia	Solanum	Asparagus	Caragana	Picea	Plantago	Astragalus	Acer	Cannabis
CAS01et1	1e	Exposed	t1	2.70547	13.5949	1.1031	25.5245	4.40696	8.01882	14.1076	0.0487941	1.52253	0.369441	0	4.27095	2.39391	0.528928	3.53113	0	0.0680087	2.34909	0	1.31744	2.23541	1.28259	0	1.8029	0.0952122	0	0	0.888162	0.0209118	1.14255	0	0	0.0136017	0	0.585529	0.897715	0	0.217628	0	0	0.368265	0	1.21985	0.216088	0	0.0816104
CAS01et2	1e	Exposed	t2	0.839624	77.7998	0	0	0	0	0	4.78868	0	3.37376	0	0	0.435256	0	0	0	0	0	0.408052	0	0	0	0.184811	0	11.7066	0	0	0	0	0	0	0.408052	0	0	0	0	0	0.0408052	0.546264	0	0	0	0	0	0	0.00697058
CAS01ut1	1u	Unexposed	t1	2.57383	9.08287	0.518563	36.7285	2.54353	6.96741	5.13035	0.0680087	0.102862	0.230029	0	5.30468	2.12187	2.5404	1.91949	0	0.566339	2.607	0	2.12603	0.0680087	2.53032	0	0.436613	0.102522	5.03264	0	3.0722	0.083647	0.326442	0	0	0.265743	0	1.29653	0.258433	0	0.440347	0	0.0822893	0	0.0272035	3.12979	0.0139412	0.0816104	0.116124
CAS01ut2	1u	Unexposed	t2	1.1596	75.938	8.04689	0	0.0408052	0	1.17803	1.0847	0	2.73247	0.512429	0	0.163221	0	0.932701	1.03423	0	1.47079	0	0	0	0	0.745356	0	0	0	0	0	0.111529	0	0.054407	0.0952122	0.172228	0	0.104559	0	0.808588	0.0697058	0	0	0	0	0	1.24773	0	0.0139412
CAS02et1	2e	Exposed	t1	2.45554	4.70305	0.749453	34.1153	7.95702	6.80579	10.8323	0	4.36624	0.0906176	0	8.5555	3.97171	0.0348529	1.31373	0	0.906722	1.88903	0	3.02523	2.36482	1.422	0	0.177841	0	0	0	0.430819	0.104559	1.33297	0	0	0.0680087	0	0.550676	1.15615	0	0	0	0	0	0	0.0627353	0	0.108814	0.0272035
CAS02et2	2e	Exposed	t2	1.70739	53.3542	8.41483	0	0	0	0.188206	17.1803	0.301275	3.35285	0	0.163221	2.89717	0	1.41148	0	0	0	0.176823	0.0209118	0	0	3.18364	0	0.411786	0	0	0	0.195176	0	0	0.380849	0.634687	0	0.313676	0	0	2.82011	1.26904	0	0	0	0	0.146382	0	0
CAS02ut1	2u	Unexposed	t1	2.91773	18.5384	1.31154	15.2538	7.16812	11.0516	8.55784	0	3.05251	1.12226	0	3.78128	1.99946	1.72194	0.492718	0	1.11211	4.04991	0	1.15712	1.29843	2.41182	0	2.25481	0.102522	0	0.62568	1.17056	0.0348529	0.380849	0	0	0.205723	0.258433	0.181235	1.537	0	0.164579	0	0	0.136357	0.108814	2.49547	0.404294	0.108814	0.608163
CAS02ut2	2u	Unexposed	t2	1.79506	55.865	6.62836	4.05623	0	0	0.278823	5.85858	0	1.67294	4.20094	0	0.23123	0	0	1.39842	1.54191	0	0	0	0	0	0.232248	0	0	0	0	0	6.49658	0	2.89717	0.108814	0.656096	0	0	0	4.46611	0.0408052	1.77598	0	0	0	0	0.411264	0	0
CAS03et1	3e	Exposed	t1	2.55486	9.73228	0.872887	26.8398	8.52829	6.71535	10.1388	0	7.1534	0.334588	0	9.42601	2.3667	0.0680087	2.0931	0	0.272374	2.50244	0	2.61397	0	2.63488	0	0	0	0	0	0.87456	0	0.748096	0	0	0.170191	0	0.989823	1.25136	0	0	0	0	0	0	0	0.0697058	0	0.0680087
CAS03et2	3e	Exposed	t2	1.12507	62.405	0.635027	0.160323	0	0	0.418235	26.4604	0	1.93085	0	0	0.843308	0	3.19443	0	0	0	0	0	0	0	0.108814	0	1.72144	0	0	0	0.0487941	0	0	0.204026	0	0	0.0906176	0	0	1.0701	0	0	0	0	0	0.0418235	0	0.0547464
CAS03ut1	3u	Unexposed	t1	2.77574	20.0804	1.14135	15.3965	6.92329	5.01889	7.81998	0	8.60623	1.23379	0	6.51523	1.41492	4.70438	0.738385	0	4.61794	1.8472	0	2.26902	0.280024	2.10512	0	0	0	0	0	0.647768	0.0487941	0.802503	0	0	0.156929	0	0.0697058	0.448857	0	0.0680087	0	0	1.00363	0.0136017	0.390353	0.132441	0	0.458204
CAS03ut2	3u	Unexposed	t2	1.09086	75.5399	6.35268	0	0	0	0	0.0278823	0	3.35982	5.52313	0.149619	0.163221	0	0	2.0683	1.79726	0.209118	0.272035	0.152335	0	0	0.447997	0	0	0	0	0	1.35229	0	0.0272035	0.108814	0	0	0	0	0.111529	0	0	0	0	0	0	0	0	0.00697058
CAS04et1	4e	Exposed	t1	2.70743	14.7722	3.52998	25.9354	1.52339	4.49959	10.5654	0	7.26391	0.934058	0	5.11425	2.3531	0	0.665964	0	3.48322	2.57912	0	1.8472	0.497652	3.01826	0	0	1.57898	0.163221	0	0.476558	0	0	0	0	0.102862	0	0.474	0.299238	0	0	0	0	0.129726	0.0408052	0.0627353	1.00376	0.674135	0.0341741
CAS04et2	4e	Exposed	t2	1.61552	63.8003	3.04045	0.310961	0	0	0.871323	5.6952	0.116803	2.75338	0	0.054407	1.08814	0	1.08624	0.381867	0.0408052	0.773735	0	0.00697058	0.0136017	0.139412	4.76717	0	0	0	0	0	6.39203	0	0.340044	0.23123	0.0272035	0	0.996794	0	0.0139412	0.525012	0	0	0	0	0.125471	2.84961	0	1.35096
CAS04ut1	4u	Unexposed	t1	2.58511	12.3276	0.571952	26.3538	5.33188	10.3097	15.7013	0	0.690791	0.494911	0	3.31882	1.19695	3.03293	1.35404	0	0.832082	2.24453	0	0.934058	1.47204	1.82629	0	0.0272035	0.0749793	4.39336	0	0.829682	0	0.0408052	0	0	0.163221	0	0.425206	0.639282	0	0.780051	0	0.143327	0.340383	0	0.731911	0.202147	0.0136017	0.122416
CAS04ut2	4u	Unexposed	t2	2.12593	41.4557	6.4861	0	0	0	0.0278823	13.8217	0	2.21665	7.89531	0	1.27856	0	3.47464	5.45547	2.59078	0	4.89663	0	0	0	0	0	0	0	0	0	0	0	3.46844	0.190424	0	0	0.0139412	0	0.738882	0.23123	2.49909	0.116124	0	0	0	0.780705	0	0
CAS05et1	5e	Exposed	t1	2.5381	27.5675	11.1022	15.5291	1.42818	3.21813	11.6737	0	4.3695	1.44988	0	1.03373	1.78183	1.10647	1.93941	0	4.09172	3.5062	0	0.111529	1.89299	1.49171	0	0.054407	0.136696	0	0	0.590306	0	0	0	0	0.0272035	0	0.634323	0.23123	0	0.382546	0	0.408052	0.559029	0.054407	0.313676	0.0975882	0	0.108814
CAS05et2	5e	Exposed	t2	1.10586	76.1421	2.81178	0	0	0	0	0.111529	0	2.41182	0	0	2.96518	0	0.397323	1.56402	1.0759	0.3555	0	0	0	0	6.04369	0	0	0	0	0	0	0	0.680087	0.93852	0	0	0	0	0.0418235	0	1.93837	1.27856	0	0	0	0	0	0
CAS05ut1	5u	Unexposed	t1	2.43537	16.5982	0.217967	32.0258	2.88357	6.20198	9.01892	0	9.07224	0.759794	0	3.44124	1.71382	0.436431	4.37593	0	0.621085	1.88903	0	1.63809	0	0.641294	0	0.382206	0.259791	0	0	0.492196	0.0697058	0.0680087	0	0	0.150977	0	2.09815	0.421654	0	0.109832	0	0	0.0680087	0	0.278823	0.188206	0.163221	0.197395
CAS05ut2	5u	Unexposed	t2	1.27568	59.8481	23.8796	0	0	0	5.22097	0	0	3.16465	0	0.0680087	0.802503	0	0.618006	3.58506	0.205384	0	0	0.0341741	0	0	0.123773	0	0	0	0	0	0	0	0.408052	0.285637	0	0	0	0	0.0418235	0	0.220004	0.136017	0	0	0	0	0	0.522976
Sample	Site	Exposure	Time	SWI	Brassica	Melilotus	Capsella	Forsythia	Syringa	Onobrychis	Pisum	Elaeagnus	Orthocarpus	Clematis	Tolpis	Pinus	Paeonia	Trifolium	Glycyrrhiza	Euphorbia	Sisymbrium	Zea	Taraxacum	Papaver	Dactylis	Cirsium	Viburnum	Lens	Gleditsia	Malus	Lepidium	Sinapis	Salix	Symphoricarpos	Erucaria	Convolvulus	Prunus	Carex	Schrebera	Chenopodium	Vicia	Solanum	Asparagus	Caragana	Picea	Plantago	Astragalus	Acer	Cannabis
CAS06et1	6e	Exposed	t1	2.20809	14.4253	36.5544	0	2.10827	3.01234	0	0	15.4034	1.21985	0.0952122	0.122416	2.99272	4.44454	1.1709	0	5.2077	0.822529	0	0.0278823	3.91094	0	0	0.708466	0	0	0	0	0	0	0.0272035	0	2.12318	0	0	0.204026	0	0	0	0.611557	0	1.16975	0	0.0906176	0	0
CAS06et2	6e	Exposed	t2	1.03484	74.2645	11.6735	0	0.0816104	0	0	4.70812	0.054407	2.50941	1.98956	0	0.272035	0	0	0.0952122	0	0	0	0	0.0680087	0	0.217628	0	0	0	0	0	0	0	1.27856	1.10174	0.54407	0	0	0	0.752823	0.108814	0	0	0	0	0	0	0	0
CAS06ut1	6u	Unexposed	t1	2.53891	20.7724	25.168	0	6.56964	5.41549	0	0	4.41483	1.70779	0.467551	0.176823	6.17519	6.05172	0.1185	0	2.29611	0	0	0.0557647	3.70352	0	0	4.2102	0	1.65941	0	0.0557647	0	2.08107	0.421654	0	0.74995	0	0	0.340044	0	0	0	2.75466	0.192122	0.54407	0	0	0.0816104	0
CAS06ut2	6u	Unexposed	t2	1.44948	57.5599	18.7352	0	0	0	0	0.0278823	0	3.26223	9.73956	0.85691	0.244831	0	0	2.15688	0	0	0	0.421472	0	0	0	0	0	0	0	0	0	0	0.530468	0.557671	0.369962	0	0	0	1.90297	0	0	0	0	0	0	0	0	0
CAS07et1	7e	Exposed	t1	2.92249	0.3555	8.01865	0	12.5	11.2386	0	0	10.1255	0	0	0.299238	0.843308	5.38338	1.44615	0	0.269816	0.195176	0	0.306706	4.11423	0	0.0418235	5.11139	0	2.27149	11.5592	3.70036	0	3.84467	0	0	0.991884	5.95161	0	0.775299	0	0	0	0	2.50826	0.462459	0	0.320647	1.19116	0
CAS07et2	7e	Exposed	t2	1.27764	62.1938	18.7892	0	0.136017	0	0	0	0	3.49923	3.70858	0	0.176823	0	0.828663	2.80212	0	0	5.83515	0	0	0	0	0	0	0	0	0	0	0	0.884113	0.897715	0.0620564	0	0	0	0	0	0	0	0	0	0	0	0	0
CAS07ut1	7u	Unexposed	t1	2.98703	0.174265	20.7097	0	14.5131	11.6341	0	0	4.40851	0	4.78882	1.82263	2.85637	0.738203	1.41197	0	4.78192	0.0139412	0	3.29709	1.96641	0	0	0.663066	0	1.72742	0.0272035	0	0	0.299238	0	0	1.12433	1.9015	0	0.748096	0	0	0	0	0.466872	2.08107	0	0.472642	3.23529	0
CAS07ut2	7u	Unexposed	t2	1.53282	59.1506	16.3662	0	0.380849	0.458204	0	3.07048	0.481152	3.57591	5.67927	0	0.720892	0.0686876	0	2.69194	0.0205723	0	3.75408	0	0	0	0	0	0	0	0	0	0	0	0.62568	0.802503	0	0.0680087	0.0278823	0.0272035	0	0.0680087	0	0	0	0.122416	0	0	0.0408052	0
CAS08et1	8e	Exposed	t1	1.56275	62.5734	6.64113	0.146382	10.1469	6.14636	0	0	0.331194	2.61397	0	1.37378	1.68662	0	0	0	0	0.0278823	0	1.00429	0	0.0487941	0	0.946666	0	0	1.5914	0.36401	0.0272035	0.435256	0	0.598477	0	0.652884	0	0	0	0	0	0	0	0.571273	0	0	0	0
CAS08et2	8e	Exposed	t2	1.10765	72.5534	10.9288	0	0.0272035	0	0	0	0	4.30085	0.131423	0.136017	0.108814	0	2.46234	0.436613	0	0	5.12786	0.104559	0	0	0	0	0	0	0.0272035	0	0	0	0.85691	1.08814	0.0209118	0	0.0487941	0	0.0557647	0	0.0278823	0	0	0.0272035	0	0	0	0
CAS08ut1	8u	Unexposed	t1	1.31429	68.8531	5.61337	0	8.94995	4.8699	0	0	0.867432	2.58609	0	0	1.89064	1.91592	0.054407	0	0	0	0	0	0	0.111529	0	0	0	0	0	0.0418235	0	0	0	0.62568	0.164579	0	0.250941	0.31284	0	0	0	0	0	0.557671	0	0	0	0
CAS08ut2	8u	Unexposed	t2	1.39406	62.2999	5.79291	0	0	0	0	0	0.0680087	3.82685	14.2801	0	0.122416	0	0	6.80476	0	0	0	0	0	0	0	0	0	0	0	0	0	0	0.924918	0.93852	0.656278	0	0	0	0	1.22361	0	0	0	0	0	0	0	0.0136017
CAS09et1	9e	Exposed	t1	1.4159	68.5424	9.29143	0	2.3395	1.40417	1.422	0	1.85626	2.85097	0	0.353645	2.93798	3.09107	0	0	0	0	0	0.261148	0	0.0906176	0	0	0	0.761697	0	0.386958	0	0.530468	0	0.666485	0.095891	0	0.230029	0	0	0	0	0	0	1.04733	0	0	0	0
CAS09et2	9e	Exposed	t2	0.837819	83.1377	3.16997	0	0	0	0	0.368423	0	2.87188	0	0	0.0408052	0	0.961262	4.0487	0	0.299735	1.03373	0	0	0	0.00697058	0	0	0	0	0	0	0	0	0.31284	0.124792	0	0	0	0.285794	0	0.784621	0	0	0	0.0278823	0	0	1.66615
CAS09ut1	9u	Unexposed	t1	1.78825	52.8164	18.2356	0	5.75354	3.35285	0.522794	0	1.61177	2.2515	0	0.639282	1.37378	5.26848	0	0	0	0	0	0.352784	0	0.306706	0	0.0136017	0	0	0.163221	0.22204	0	1.23776	0	0.272035	0.0278823	0.39445	0.237	0	0	0	0	0	0.123095	0.340044	0	0.0348529	0.416041	0
CAS09ut2	9u	Unexposed	t2	1.49893	57.6387	16.1442	0	0	0	0	6.39275	0	3.27617	5.85181	0	0.897715	0	0	0.251802	0	0	5.63112	0	0	0	0	0	0	0.0272035	0	0	0	0	0	0.571273	0.751829	0	0.153353	0	0.0975882	0	0	0	0	0.340044	0	0	0	0.557489
CAS10et1	10e	Exposed	t1	1.87166	52.2646	8.43094	0	11.4799	6.91834	0.1185	0	0.0969093	2.46759	0	3.56366	0.788901	0.656096	0	0	0	0	0	2.46879	0	0	0	0	0	0	0.530468	0.697919	0	0.965724	0	0.31284	0.198753	0.911317	0.0766764	0	0	0	0	0	3.13007	0.775299	0	0	0.0680087	0
CAS10et2	10e	Exposed	t2	1.12149	56.585	32.9319	0	0	0	0	0.0487941	0	3.22041	0	0.0272035	0	0	2.26988	0	0	0	0	0	0	0	0.246189	0	0	0	0	0	0	0	0	0.448857	0.979483	0	0	0	0	0.718152	0	2.10363	0	0	0	0.0906176	0	0.0408052
CAS10ut1	10u	Unexposed	t1	1.62285	57.9045	5.88303	0	14.9891	5.88408	0	0	1.20118	2.81612	0	0.149619	1.72742	2.54925	0	0	0	0	0	0.0136017	1.27107	0.0487941	0	0	0	0	1.18335	0.421811	0	0.652884	0	0.462459	0.0477758	0.258433	0	0	0	0	0	0	0.00697058	0.584875	0	0	0.054407	0
CAS10ut2	10u	Unexposed	t2	1.201	52.3741	36.1452	0	0	0	0	0	0.0892599	2.58609	0	0	0.299238	0	0.583153	2.76097	0	0	0	0	0	0	1.85543	0	0	0	0	0	0	0	0	0.584875	0.0683481	0	0	0	0	0	0	1.42424	0	0.0272035	0	0	0	0.0272035
Sample	Site	Exposure	Time	SWI	Zea	Salix	Acer	Taraxacum	Tussilago	Tolpis	Forsythia	Alliaria	Solidago	Prunus	Lithocarpus	Petasites	Sambucus	Trillium	Draba	Betula	Quercus	Crataegus	Picea	Caltha	Brassica	Chaenomeles	Malus	Fraxinus	Claytonia	Symphyotrichum	Capsella	Populus	Buxus	Fagus	Lathyrus	Erythronium	Cardamine	Alrawia	Chamaedaphne	Melilotus	Pyrus	Scilla	Drimiopsis	Magnolia	Sanguinaria	Veronica	Amelanchier	Dioscorea	Viola
COR01et1	1e	Exposed	t1	1.31647	0	36.0491	30.4127	0	26.1536	0	0	0	0	0	0	5.62194	0	0	0	0	0	0	0	0	0	0	0	0	0	0	0	1.6946	0	0	0	0	0	0	0	0	0	0	0	0	0	0	0	0	0
COR01ut1	1u	Unexposed	t1	0.942839	0	68.8977	6.69692	0	19.0436	0.054407	0	0	0	0	0	4.59346	0	0	0.439147	0	0	0	0	0	0	0	0	0	0	0	0	0.0272035	0	0	0	0	0	0	0	0.136017	0	0	0	0	0	0	0	0	0
COR02et1	2e	Exposed	t1	1.61675	0	28.8809	31.7695	0	22.041	0	0	0	6.7829	0	0	4.31946	0	0	0	0	0	0	0	0	0.0136017	0	0	0	0	4.40066	0	0.435256	0	0	0	0	0	0	0	0	0	0	0	0	0.299238	0	0	0.425206	0
COR02ut1	2u	Unexposed	t1	0.936881	0	0.23123	66.5527	0	0	0	0	0	20.1979	0	0	0	0	0	0	0	0	0.0680087	0	0	11.1217	0	0	0	0	1.67787	0	0.108814	0	0	0	0	0	0	0	0	0	0	0	0	0	0	0	0	0
COR03ut1	3u	Unexposed	t1	0.503174	0	87.9831	8.1768	0	1.29653	0.0136017	0	0	0	0	0.0272035	0	0	0	0	0	0	0.0136017	0	0	0	0	0	0	0	0	0	0	0	0	0	0	0	0.62568	0	0.136017	0	0.897715	0.775299	0	0	0	0	0	0
COR04et1	4e	Exposed	t1	1.18854	0	50.5134	22.1955	0	21.6437	0	0	0	0.054407	0	0	5.3203	0	0	0	0	0	0	0	0	0	0	0	0	0	0	0	0.217628	0	0	0	0	0	0	0	0	0	0	0.0136017	0	0	0	0	0	0.0278823
COR04ut1	4u	Unexposed	t1	0.685442	0	79.9653	1.02013	0	3.42953	0	0	0	0	0	0	0.470945	0	0	14.4211	0	0	0	0	0	0	0	0	0	0	0	0	0	0	0	0	0	0.0680087	0.0952122	0	0	0	0	0	0	0	0.522794	0	0	0
COR05ut1	5u	Unexposed	t1	0.649888	0	73.2501	25.2729	0	0	0	0	0	0	0	0	0	0	0	1.16409	0	0	0	0	0	0	0	0	0	0	0	0	0.0680087	0	0	0	0	0.054407	0.0136017	0	0	0	0	0	0	0	0	0	0	0
COR01et2	1e	Exposed	t2	0.840046	0	73.5903	4.29774	16.3878	0	5.34548	0	0	0.0408052	0	0	0	0	0	0	0	0	0	0	0	0	0	0	0	0	0	0	0.0272035	0	0	0	0.181235	0	0	0	0	0	0	0	0	0	0	0	0	0
COR01ut2	1u	Unexposed	t2	1.94302	0	14.9651	32.535	17.7192	0	8.02503	0.684657	4.01472	0	7.10722	0	0	0	0	0	0	0	2.93798	0	0	0	10.2965	0	0	0	0	0	0.0680087	0.0952122	0	0	0.585529	0	0	0	0	0.108814	0	0	0.734494	0	0	0.0272035	0	0
COR02et2	2e	Exposed	t2	0.728842	0	73.5899	22.3434	2.83006	0	0.843308	0	0	0	0	0	0	0	0	0	0	0	0	0	0	0	0	0	0	0	0	0	0.0749793	0.0136017	0	0	0.181235	0	0	0	0	0	0	0	0	0.054407	0	0	0	0.069027
COR02ut2	2u	Unexposed	t2	1.62236	0	2.85637	31.8296	31.0048	0	21.7356	0.111529	0	0.149619	6.92556	0	0.0408052	0	0	0	0	0	0.693689	0	0	0.108814	0	0	0	0.0136017	0.508853	0	0.313858	2.43471	0	0	0.0209118	0	0.380849	0	0	0	0	0	0	0.326442	0	0	0	0
COR03ut2	3u	Unexposed	t2	1.6058	0	25.5255	22.6103	25.3381	0	21.2187	0	0	0	0	0.0272035	0	0	0	0	0	0	0	0	2.45161	0	0	0	0	0	0	0	0.15659	0.0136017	0	0.376412	0.167294	1.37015	0.0952122	0	0.204026	0	0	0	0	0	0	0	0	0.247886
COR04et2	4e	Exposed	t2	2.47982	0	21.909	0.448857	10.4698	0	1.99946	2.91077	11.9529	0	3.63791	1.27856	0	8.34689	0	0	0.130744	13.4431	8.96355	1.18335	2.60191	0	0	3.46844	1.80538	0	0	3.35183	0	0	0.104219	0.1185	0	0	0.0816104	0	0	0.716977	0	0	0	0	0	0.415023	0	0
COR04ut2	4u	Unexposed	t2	2.22235	0	16.4445	0.435256	11.0972	0	1.52339	28.7541	0	0	0.31284	11.3983	0	7.95294	8.27902	0	0.054407	1.00376	0	0.299238	0	0	0	0.244831	4.99214	2.67433	0	0	0	0	1.52794	0.536735	0.439147	0	0	0.871323	0.204026	0	0	0	0	0	0	0	0	0
COR05ut2	5u	Unexposed	t2	2.43975	0	0.353645	0.0680087	15.7953	0	7.38575	12.7448	0	0	0.571273	8.37867	0	1.80301	8.62449	0	15.7568	1.33514	0	10.0461	7.00562	0	0	0.0408052	2.07026	5.47481	0	0	0	0	0.44442	1.04559	0	0	0	0.153353	0.285637	0	0	0	0	0	0	0	0	0
Sample	Site	Exposure	Time	SWI	Vaccinium	Brassica	Rubus	Trifolium	Ranunculus	Erigeron	Cornus	Crataegus	Gleditsia	Ceanothus	Carex	Raphanus	Diplotaxis	Vitis	Plantago	Cotinus	Sambucus	Pinus	Anemone	Rosa	Melilotus	Styrax	Actinidia	Cakile	Papaver	Physocarpus	Viburnum	Prunus	Orthocarpus	Liriodendron	Syringa	Limnanthes	Pisum	Rhus	Hesperis	Menyanthes	Spiraea	Acer	Nyssa	Clematis	Barbarea	Leucanthemum	Rorippa	Paeonia	Dactylis
CRA01et1	1e	Exposed	t1	2.39174	0	0.734494	17.4193	6.64485	15.3726	0	5.94396	0	0.707291	0	0	0	0	0	7.7309	20.0832	0	9.04719	0	0	0	0	0	0	0	1.46899	0.421811	0	0	5.30468	0	0	0	0	0	0	0	0	0	3.8269	0	0.202147	0	0.722904	0.5925
CRA01et2	1e	Exposed	t2	1.94591	23.0008	15.8014	32.7515	6.67077	7.82668	0	0	0.0952122	0	0	1.74265	0	0.163221	0	0	0	0	0.0136017	0	4.33361	0	0.831039	0	0	0	0	0	1.45539	0	0	0	0	0	0	0	0	2.44831	0	0	0	0	0.596415	0.645888	0	0
CRA01ut1	1u	Unexposed	t1	2.68333	0.23123	12.2124	21.9023	3.19644	8.15493	0	15.6148	0.924918	0.802503	0	0	0	0	0	7.20283	0.0136017	0	0.557671	0	0.216088	0	0	0	0	0	5.11425	3.43401	0.489663	1.0665	0	0.72648	0	0	0	0	0	0	0.639779	0	0.268798	0	0	0	0.160323	0.571588
CRA01ut2	1u	Unexposed	t2	2.65972	0	16.1803	9.83489	8.29149	0.0408052	0	0.217628	1.89064	19.7633	1.72463	5.36735	2.39772	2.99735	0.054407	0.627353	0	0	0	0	0.768304	0.163221	2.5776	9.8891	0	2.12318	0.272035	0	3.62618	0	0.598477	0	0	0	0.397166	0	0	0.788901	0	2.48452	0	0	1.09694	0	0.125471	0
CRA02et1	2e	Exposed	t1	1.49244	0	60.5126	12.2257	0.122416	11.9124	0	2.10827	0.163221	0	0	0	0.557671	0	0	3.67809	0.302633	0	2.16268	0	0	0	0	0	0	0	0.23123	0.0272035	1.08336	0.690088	0.0408052	0	0	0	0	0	0	0	0.176823	0	0.832918	0	0	0	0	0
CRA02et2	2e	Exposed	t2	2.02817	37.6546	5.14146	21.0528	4.89152	3.03223	0	0.54407	0.163221	0	1.60563	0	8.39258	7.63976	0	0.549318	0.0136017	0	0.408052	0	0	0	0	4.76868	1.35689	0	0.190424	0	0	0	0	0	0	0	0.217628	0	0	0.23123	0	0	0.673953	0	0	0	0.194158	0
CRA02ut1	2u	Unexposed	t1	1.92702	0.136017	42.3793	21.0366	0.0408052	8.37172	0	8.50109	0.516866	0	0	0	0.176823	0	0	4.34693	0.0408052	0	3.8901	0	0	0	0	0	0	0	0.122416	0.225956	0.054407	0.613411	0.326442	0.578558	0	0	0	0	0	0	0.576704	0	2.73474	0	0	0	0	0.111529
CRA02ut2	2u	Unexposed	t2	1.85424	0	53.7014	11.4751	7.47535	0.136017	0	0.204026	0	0.408052	3.99503	5.73679	0.0680087	0	0	0	0	0	0.0272035	0	2.90543	0.734494	0.981495	0.589287	2.00753	0.346493	0	0.212354	1.10174	0.961941	1.12894	0	0	0	0	0	0	0.62568	0	3.06838	0	0	0	0	0	0
CRA03et1	3e	Exposed	t1	3.35647	1.45539	1.00653	0	4.08053	0	0	6.66485	8.35147	0	13.0722	1.58232	1.93782	1.74265	0	1.58929	3.35363	1.33582	2.62514	0	3.48787	0	9.47441	0.213033	1.17803	0	1.74102	3.20706	5.45302	0	0.462459	0.515823	3.03186	0	0	0	0.176823	0.15659	3.86073	1.89064	0.136017	0	0	0	1.00972	0
CRA03et2	3e	Exposed	t2	1.57686	7.07695	6.44723	52.7323	17.1787	7.90897	0	0	0	0	0	0	1.70082	1.84023	0	2.81596	0	0	0	0	0	0	0	0	0	0	0	0	0	0	0	0	0	0	0	0	0	0	0	0	0	0	0	0	0	0
CRA03ut1	3u	Unexposed	t1	2.74505	1.30577	0	0.0816104	3.9826	0	0	4.97824	10.8221	0	10.7946	1.88903	0	0	0	0.738882	15.4202	0	1.54397	0	2.1796	0	1.37916	0	0	0	3.44124	0	0.0952122	0	0.884113	0	13.2819	0	0	0	14.3609	0.0408052	0.217628	1.7553	0.478594	0	0	0	2.44874	0
CRA03ut2	3u	Unexposed	t2	2.51339	0	4.6926	20.5133	10.238	0	0	0.789919	0.217628	2.39391	12.5867	8.42047	0	0	0	0.0408052	0.54407	0	0.326442	0	0	13.9031	2.5317	3.59185	8.77837	1.10733	0	0	1.48259	0	0	0	0	0	0	0	0	2.77476	0	0.0272035	0	0	0	0	0.118161	0
CRA04et1	4e	Exposed	t1	2.58213	0	0	3.1556	11.9968	0	23.7917	2.62514	8.14744	0	0	1.0665	0	0	14.4122	0	0	0	2.96518	9.0269	0	0	0	0	0	0	0.244831	1.80425	0.584875	0	0	2.00753	0	0	0	5.70194	0	0	1.65477	0	0.0816104	1.47079	2.25985	0	0	0.195176
CRA04et2	4e	Exposed	t2	1.41878	59.5569	0.448857	9.14616	4.63969	0	2.50941	0.122416	0.176823	0	0	0	0	0	0.0408052	0	0	16.2582	0	0.912128	0	0.163221	0	0	0	0	0	0	0	0	0	0	0	0	1.1408	0	0	0	0	0	0	0.36247	0.0766764	0	0	0
CRA04ut1	4u	Unexposed	t1	2.63851	0	7.75609	4.50122	12.4977	0	16.9669	6.81447	15.914	0	0	2.32818	0	0.71797	11.6943	0	0	0	1.44178	1.43171	0	0	0	0	0	0	0.265404	2.14819	0.244831	0	0	2.66686	0	0	0	0.111529	0	0	2.27669	0	0	2.30285	1.52776	0	0	0
CRA04ut2	4u	Unexposed	t2	0.524588	0	89.998	0.340044	0.217628	0	2.683	0.0272035	0.0136017	0.0272035	0	0	0.0816104	0	0.0680087	0	0	0	0.0136017	0.0136017	0	0.0408052	0	0	0	0	0	0	0	2.97644	0	0	0	0	1.74622	0	0	0	0	0	0	0	0.181235	0	0	0
CRA05et1	5e	Exposed	t1	2.49099	0	0	6.77367	10.676	0	34.0025	6.96409	4.09412	0	0	1.74265	0	0.0408052	3.78128	0	0	0	2.65234	7.71416	0	0	0	0	0	0	0	2.55948	0.761697	0	0	1.18604	0	0	0	0.432176	0	0	1.56026	0	0.0272035	2.8571	1.08624	0	0	0.578558
CRA05et2	5e	Exposed	t2	1.44717	57.1036	0	1.68662	11.5525	0	14.0522	0.530468	0.598477	0	0	0	0	0	0.23123	0	0	8.34948	0.285637	0.462459	0	0	0	0	0	0	0	0	0	0	0	0	0	0	3.38689	0	0	0	0	0	0	0	0.418235	0	0	0
CRA05ut1	5u	Unexposed	t1	2.69713	0	0	3.07399	12.3128	0	15.6933	3.84929	4.76061	0	0	2.68367	0	0	16.7193	0	0	0	1.90424	5.27532	0	0	0	0.261148	0	0	0	3.09504	0.190424	0	0	8.38569	0	0	0	8.23226	0	0	1.54528	0	0	1.81763	0.299735	0	0	0
CRA05ut2	5u	Unexposed	t2	0.732154	0	86.6038	0.571273	0.204026	0	1.26865	0.190424	0.176823	0	0	1.27562	0.0816104	0.899205	0.259451	0	0.054407	0	0.054407	1.42795	0	0	0	0	0	0.625316	0	0	0	2.80915	0	0.493554	0	0	2.01706	0	0	0	0	0	0	0	0	0	0	0
Sample	Site	Exposure	Time	SWI	Vaccinium	Brassica	Rubus	Trifolium	Ranunculus	Erigeron	Cornus	Crataegus	Gleditsia	Ceanothus	Carex	Raphanus	Diplotaxis	Vitis	Plantago	Cotinus	Sambucus	Pinus	Anemone	Rosa	Melilotus	Styrax	Actinidia	Cakile	Papaver	Physocarpus	Viburnum	Prunus	Orthocarpus	Liriodendron	Syringa	Limnanthes	Pisum	Rhus	Hesperis	Menyanthes	Spiraea	Acer	Nyssa	Clematis	Barbarea	Leucanthemum	Rorippa	Paeonia	Dactylis
CRA06et1	6e	Exposed	t1	1.46009	0.136017	61.1778	8.34099	13.0103	4.3687	0	0.163221	0.23123	0	1.15135	1.81932	3.614	3.06009	0	0.0136017	0	0	0	0	0	0	0	0	0	0.630589	0	0	0.108814	0.376412	0	0	0	0	0	0	0	0	0	0	0	0	0	0	0	0
CRA06ut1	6u	Unexposed	t1	1.33801	0.122416	65.6707	10.7104	9.9024	0	0	0.0680087	0.367247	0	2.05259	2.36303	2.90402	2.16088	0	0	0	0	0	0	0	0	0	0	0	0.20776	0	0	0	0.662205	0	0	0	0	0	0	0	0.176823	0	0	0	0	0	0	0	0
CRA07et1	7e	Exposed	t1	1.51773	0	65.8937	4.63818	6.69724	1.58827	0	0.584875	1.87704	0	4.81584	3.88262	1.64372	0.752823	0	0	0	0.575504	0.054407	0	1.30708	0	0	0	0	0.290728	0	0	0.190424	0.676147	0	0	0	0	0	0.257912	0	0.0272035	0	0	0	0	0	0	0.0906176	0
CRA07ut1	7u	Unexposed	t1	1.03963	0.0952122	75.0707	4.93705	10.1228	0	0	0.217628	0.408052	0	0	1.15712	2.82497	2.43273	0	0	0	0	0	0	0	0	0	0	0	0	0	0	0.149619	0.641294	0	0.163221	0	0	0	0	0	0	0	0	0	0	0	0	0	0
CRA08et1	8e	Exposed	t1	1.88369	0.340044	42.3645	16.3837	6.37354	16.7622	0	6.76007	0.163221	0	0	1.00376	0.435256	0	0	0.0408052	0.0680087	0	0.176823	0	0	0	0	0	0	0	0.23123	0	0	0	1.34657	0	0	0	0	0	0	0	0.0136017	0	0	0	0.216088	0	0	0.5925
CRA08ut1	8u	Unexposed	t1	1.82357	0	47.2378	7.70097	9.85204	17.2194	0	5.98477	1.76823	0	0	0	0.870511	0	0	2.29061	0	0.122416	0.0816104	0	0	0	0	0	0	0	0.176823	0.160323	0	0.487941	1.74102	0	0	0	0	0	0	0.054407	0	0	0	0	0	0	0.209118	0.446117
CRA09et1	9e	Exposed	t1	1.66257	0	51.8618	8.34636	4.40543	19.3366	0	4.29815	0.190424	0	0	0	0.0408052	0	0	3.09546	0.0816104	2.5387	0.299238	0	0.767625	0	0	0	0	0	1.14255	1.05224	0	0.425206	0.31284	0	0	0	0	0	0.122416	0	0	0	0	0	0	0	0	0.669176
CRA09ut1	9u	Unexposed	t1	1.23517	0	65.2567	8.66698	0.448857	16.9596	0	1.03373	0.0952122	0	0	0	0.31284	0	0	0	0.0952122	0.0816104	0.149619	0	0.812164	0	0	0	0	0	2.3259	0	0	0.536735	0.421654	0	0	0	0	0.0975882	0	0	0	0	0	0	0	0	0.968414	0.885264
CRA10et1	10e	Exposed	t1	1.39571	0.190424	66.9258	2.95158	4.36617	11.9888	0	0.802503	0.244831	0.0136017	0	0	0.122416	0	0	3.0062	0	1.73231	0.0272035	0	0.623619	0	0	0	0	0	2.02666	0.4752	0	0.501882	0.340044	0	0	0	0	0	0.054407	0.0272035	0	0	0	0	0	0	0.648786	1.51262
CRA10ut1	10u	Unexposed	t1	1.8025	0	51.4137	3.8765	5.89716	19.2647	0	2.65234	0.503264	3.27802	0	0	0.204026	0	0	2.61144	0.23123	2.60467	0.244831	0	0	0	0	0	0	0	1.12894	0.55715	0	0	0.244831	0	0	0	0	0	0	0.122416	0.0272035	0	0	0	0	0.271174	0.822711	1.54747
CRA06et2	6e	Exposed	t2	1.82609	43.401	2.42111	13.7467	10.5329	1.00309	0	0	0.448857	9.358	0	0	6.47567	9.60546	0	0	0	0.74144	0.0272035	0	0	0	0	0	0	0	0.258433	0	0.204026	0	0	0	0	0	0.122416	0	0	0.39445	0	0	0	0	0	0.738882	0	0
CRA06ut2	6u	Unexposed	t2	1.46131	0	57.5706	20.0361	9.11914	0	0	0.0272035	0.217628	0.31284	0.944266	2.41879	1.7775	2.34909	0	0	0	0	0.0272035	0	0	0.54407	0.612393	0	0	1.09388	0	0	0	0.508853	0	0	0	0	0	0	0	0	0	0	0	0	0	0	0	0
CRA07et2	7e	Exposed	t2	2.31873	21.332	15.9722	15.7162	3.78677	0.925051	0	0.652884	0.380849	0	0	0.285637	3.79897	2.93462	0	0	0	0	0.0816104	0	0	4.48563	0	1.58577	4.73219	0	0	0	0.136017	0.271853	0	0	0	16.2199	4.17161	0	0	1.34096	0	0	0	0	0	0	0	0
CRA07ut2	7u	Unexposed	t2	1.85529	0	51.116	3.87345	3.76124	0.0272035	0	0.149619	6.78727	0	0	1.45685	1.69064	2.97644	0	0	0	0	0	0	3.80886	3.2497	0	0	2.94856	13.7593	0	0	0.367247	0.906176	0	0	0	0	0	0	0	0.244831	0	0	0	0	0	0.417896	0	0
CRA08et2	8e	Exposed	t2	2.05689	0	28.7823	25.2038	14.2198	0	0	1.79389	2.28509	11.031	0	0	3.90744	2.97644	0	0	0	0.054407	0.0408052	0	0	0	0	0.893617	0	0	0	0	0	0.815558	0	0	0	0	1.40487	0	0	1.90424	0	0	0	0	0	0	0.305009	0
CRA08ut2	8u	Unexposed	t2	1.90839	0	43.5876	14.4617	12.7234	4.19801	0	0.0136017	0.272035	8.99075	2.5169	0	0.0680087	0	0	0	0	0.149619	0.0952122	0	2.41051	0	0	0	0	0	0.0272035	0	0.0680087	0.968911	3.9173	0.258433	0	0	0	0	0	0	0	2.72306	0	0	0	0	0	0
CRA09et2	9e	Exposed	t2	1.37193	35.3223	0.720892	41.2155	15.0353	4.00947	0	0	0.23123	0	0	0	0	0	0	1.92678	0	0	0.0952122	0	0	0	0	0.199432	0	0	0	0	0.380849	0	0	0	0	0	0.0816104	0	0	0.0816104	0	0	0	0	0	0	0	0
CRA09ut2	9u	Unexposed	t2	1.64125	0	54.7472	17.5039	7.42064	1.65425	0	0.748096	0.108814	0	0	0	3.47051	3.11585	0	0	0	0	0.0816104	0	2.31904	0.0816104	4.52665	0	0	0	0.190424	0	0.285637	0.411264	0	0	0	0	0	0	0	0.96045	0	0	0	0	0.0975882	0.054407	0	0
CRA10et2	10e	Exposed	t2	1.86394	0.571273	22.5257	39.3825	14.6992	4.94324	0	0	0.0816104	0	0	4.2172	0	0.163221	0	0.894114	0	0	0.489663	0	0.136017	0	0	0	0	0.503264	0	0	0.163221	0	0	0	0	0	0.176823	0	0	0.0408052	0	0	0	0	0.623619	5.91074	0	0
CRA10ut2	10u	Unexposed	t2	1.10108	0	68.5328	11.6904	11.2817	0.0272035	0	0	0.122416	4.55658	0.876936	1.12226	0	0	0	0	0	0	0	0	0	0.0272035	0	0	0	0	0	0	0.272035	0.467029	0	0	0	0	0	0	0	0.129386	0	0	0	0	0	0	0	0
Sample	Site	Exposure	Time	SWI	Vaccinium	Brassica	Prunus	Salix	Acer	Malus	Crataegus	Cornus	Cytisus	Ranunculus	Rubus	Quercus	Menyanthes	Sambucus	Clematis	Capsella	Syringa	Ilex	Orthocarpus	Heracleum	Anthriscus	Taraxacum	Tolpis	Magnolia	Viburnum	Skimmia	Pinus	Trifolium	Pyrus	Aesculus	Populus	Choisya	Amelanchier	Diplotaxis	Papaver	Fraxinus	Physocarpus	Rorippa	Wisteria	Berberis	Raphanus	Betula	Picea	Carya	Sorbus
HBB01et1	1e	Exposed	t1	1.94979	0.31284	37.1325	0	0	0.0686876	0	0.476061	27.7476	1.45891	3.34572	0.0766764	0	0.136017	0	0	10.2318	0.369441	0	0.0906176	5.20006	0	0	0	0	1.32511	0	0.244831	2.2345	0	0.0278823	0	0	0	0.648264	0	0	0.639282	3.04855	0	0	0.536735	0	0	0	0
HBB01et2	1e	Exposed	t2	1.93368	0.39445	43.6283	3.98105	0.413144	13.1962	5.02359	16.4588	0.149619	4.72253	1.735	0.122416	0.157947	0	0	0	0	1.07195	0.345135	0.425206	0	0.982852	0	0	0	0	0	0.149619	0	0	0.188206	0.0272035	0	0.489663	0	0	0	0	0	0	0	0	0	0.0816104	3.68607	0.327617
HBB02et1	2e	Exposed	t1	1.07229	0.326442	72.0131	11.0757	8.76376	2.01846	0.285637	0.272035	0	0	0	1.62349	0	0	1.36336	0	0	0	0	1.22682	0	0	0.0278823	0.0680087	0	0.349051	0	0	0	0	0	0.054407	0	0	0	0	0	0	0	0	0	0	0	0.0408052	0	0
HBB02et2	2e	Exposed	t2	2.05706	0.299238	18.4048	21.4642	0.193479	6.19679	24.2438	5.84875	0.516866	11.3497	0.0766764	0.431158	0.0627353	0	0	4.87468	0	0.0906176	0	0.24397	0	0	0	0	0.0136017	0	0	0.136017	4.02832	0	0.82219	0	0	0	0	0	0	0	0.00697058	0	0	0.0209118	0	0.149619	0	0
HBB02ut1	2u	Unexposed	t1	2.13593	0.217628	40.602	0.93852	0	0.226635	1.33415	3.93821	15.0571	0.691288	6.09179	0.357379	0	0	0	0.486765	10.0747	0	0	0.906176	0.432176	0	0	0	0	0	0	0.39445	0.0418235	0	0	0	0	0	0	7.61748	0.401918	2.43471	0.94189	1.93145	0	0	0	0.0408052	0	0
HBB02ut2	2u	Unexposed	t2	1.89324	0.217628	39.319	13.6153	0.171889	5.21185	17.4457	11.0453	0.0816104	0	0.132441	0.174265	0	0	0	2.31697	0	0	0.326599	1.13621	0	0.801617	0	0	0	0	0	0.136017	0	0	0.1185	0	0.326442	0.0952122	0	0	5.72253	0	0	0	0	0	0	0.108814	0	0.083647
HBB03et1	3e	Exposed	t1	1.60761	0.285637	1.51721	54.1035	19.7594	10.8465	0.272035	0	0	0.0348529	0	0	0	0	0	1.68043	0	0.367744	0	0	0	0	0.690088	0.136017	1.02013	1.09185	1.42986	0	0	0.0272035	0	0	0	0	0	0	0	0	0	0	1.57096	0	0.0972488	0.435256	0	0
HBB03et2	3e	Exposed	t2	2.02792	0.829706	36.1622	9.63207	0	8.64709	11.2134	5.29108	0.108814	17.0954	0	0.149619	5.20462	0	0.0899387	0	0.0139412	0.00697058	0.94886	0.815558	0	0	0.0418235	0.108814	0	0	0	0.149619	0	0	0.146382	0	0	0.462459	0	0	0.367744	0	0	0	0	0.083647	0	0.421654	0	0.487941
HBB04et1	4e	Exposed	t1	1.55681	0	0	25.0415	39.5071	26.0197	0.408052	0.516866	0.054407	0	0	0.287334	0	0	0.1185	0	0	0	0	0	0	0	0.787676	0.367247	0.136017	0.381188	1.67181	0	0	0.39445	0	0.131083	0	0	0	0	0	0	0	0	0.0749793	0	0.150977	0.122416	0	0
HBB04et2	4e	Exposed	t2	2.40749	0.557671	31.5981	6.8551	6.98741	6.09364	6.88207	6.50197	0	9.30873	1.82392	1.7097	3.60034	0	0	0	0	10.6629	0.913668	0.947999	0	1.02298	0.0278823	0.054407	0	0.0952122	0	0.380849	0	0	0.195176	0	0	0.408052	0	0	0	0	0	0.0408052	0	0	0	0.680087	0	0.320647
HBB04ut1	4u	Unexposed	t1	2.24465	0.584875	24.4695	9.60873	0.785821	3.34935	4.60809	2.24429	15.4924	20.3553	0.571588	10.3876	0.0816104	0	0	0	0	0.509374	0	1.422	0	0	0.0627353	0.0816104	0	0	0	0.476061	0.0278823	0	0.0487941	0	0	0.163221	0	0	0	0	0	1.42818	0	0	0	0.720892	0	0.0418235
HBB04ut2	4u	Unexposed	t2	2.14257	0.0136017	30.7129	18.0567	2.25648	13.6107	3.26593	3.06039	0	16.417	0.724941	3.06201	1.20306	0	0	0	0	0.167294	0.767965	1.22682	0	0	0.0557647	0.0952122	0	0	0	0.31284	0	0	0.0906176	0.157947	0	0.734494	0	0	0.625995	0	0	0.285637	0	0	0	0.652884	0	0.494911
HBB05et1	5e	Exposed	t1	1.84549	2.49894	11.1482	8.30825	19.9027	8.48794	1.27856	0	0	0	0.738203	0.513447	0	41.4073	0.772377	0	0	0	0	0.0906176	0	0	1.93085	0.62568	0	0	0.0952122	0	0	0.122416	0	0	0	0	0	0	0	0	0	0	0	0	0.0408052	0.0952122	0	0
HBB05et2	5e	Exposed	t2	2.56114	5.18532	16.9009	9.6805	6.76564	11.0545	14.3181	12.4864	0.516866	0	2.95383	0.353645	0.809291	6.5249	3.20104	0	0	2.1643	1.17294	0.341559	0	0	0	0.149619	0	0.302972	0	0.149619	0	0	0.578558	0	0	0	0	0	0.0557647	0	0	0	0	0	0	1.12894	0	0
Sample	Site	Exposure	Time	SWI	Vaccinium	Brassica	Prunus	Salix	Acer	Malus	Crataegus	Cornus	Cytisus	Ranunculus	Rubus	Quercus	Menyanthes	Sambucus	Clematis	Capsella	Syringa	Ilex	Orthocarpus	Heracleum	Anthriscus	Taraxacum	Tolpis	Magnolia	Viburnum	Skimmia	Pinus	Trifolium	Pyrus	Aesculus	Populus	Choisya	Amelanchier	Diplotaxis	Papaver	Fraxinus	Physocarpus	Rorippa	Wisteria	Berberis	Raphanus	Betula	Picea	Carya	Sorbus
HBB06et1	6e	Exposed	t1	1.57811	0.0272035	2.21717	43.2346	25.8745	15.6945	0	0.136017	0	0	0	1.43325	0	6.9194	0	0	0	0	0	0	0	0	0.975882	0.584875	0	0.525194	0.381528	0	0	0	0	0.472485	0	0	0	0	0	0	0	0	0	0	0.500706	0	0	0
HBB06et2	6e	Exposed	t2	2.78715	1.46899	14.1331	16.0881	13.8728	5.55432	0.244831	0.897715	0.136017	7.14714	6.05884	2.64532	5.96075	4.75597	1.89414	0	0.0139412	2.41681	0.510053	0.139412	0	0	3.40165	4.08052	0	0.111529	0.0753187	0.0136017	0	0	0.487941	0.465175	0	0.748096	1.15015	0	0	0	0	0	0.108814	0.913147	0.532165	0	1.42818	0.257912
HBB06ut1	6u	Unexposed	t1	1.85681	0.054407	11.7375	32.6881	30.6058	9.37425	0	0	0	0	0.0627353	1.32767	0	1.76037	0.0418235	0	0	0	0	0.188206	0	0	1.42897	0.992927	1.52339	0.0906176	1.46643	0	0	0.258433	0	4.15582	0	0	0	0	0	0	0	0	0	0	1.18878	0	0	0
HBB06ut2	6u	Unexposed	t2	2.30456	0.0136017	3.86358	18.2805	12.8661	10.34	0.734494	0	0.707291	0	13.4422	1.31185	23.4349	0	0.312997	0	0	1.57486	3.2337	0.104559	0	0	0.390353	0.516866	0.462459	0.0554252	0.0272035	4.09412	0	0	0	0.239897	0.353645	0.775299	0	0	0	0	0	0	0	0	0.0348529	0.0136017	0	0.662205
HBB07et1	7e	Exposed	t1	1.57462	0.0408052	0.230029	38.0882	32.0266	18.2053	0	0	0	0	0	0.390535	0	1.65359	1.22938	0	0	0	0	0	0	0	1.26865	0.54407	1.68662	0	0.606805	0	0	0	0	1.79167	0	0	0	0	0	0	0	0	0	0	0.362652	0	0	0
HBB07et2	7e	Exposed	t2	2.26441	1.48259	31.63	19.5059	5.99182	0.450555	0.31284	1.40098	0.0952122	0.358397	13.4146	0.772402	1.60482	0	0	0	0	1.45993	0.598973	0.474	0	10.7752	1.44257	1.78183	0	0.52026	0	0.380849	0	0	0.285794	0	0.31284	0.666485	0.306706	0	0	0	0	0.720892	0	0.22969	0	0.0272035	0.149619	0.59947
HBB07ut1	7u	Unexposed	t1	1.52347	0	0.525012	43.9738	30.3386	14.8964	0.272035	0	0.0816104	0	0	1.26374	0	0.34973	2.20017	0	0	0	0	0	0	0	1.12923	0.612078	0.93852	0	0.517206	0	0.3555	0.149959	0	0.0680087	0	0	0	0	0	0	0	0	0	0	1.1427	0	0	0
HBB07ut2	7u	Unexposed	t2	1.77921	0.0136017	31.4332	37.7341	6.08508	3.50236	0.31284	0.421654	0.190424	8.38702	0	0.115785	1.05378	0	0	0.253499	0	0.125131	5.39834	2.11209	0	0	0.334588	0.299238	0.163221	0.0892599	0.0680087	0.122416	0	0	0.24397	0.15659	0	0.0272035	0	0	0	0	0	0	0	0	0	0.0680087	0	0
HBB08et1	8e	Exposed	t1	1.85991	0.462459	25.5085	41.5293	7.5712	9.20633	1.00653	0.829706	0.516866	0	0	0	0	0	0	0.0272035	0	0.656435	0	0.125471	0	0	0	0.054407	2.86997	0.232248	0.353645	0	0	1.48071	0	0	0	0	0	0	0	0	0	0	1.53629	0	0.103201	0	0	0
HBB08et2	8e	Exposed	t2	1.91975	2.7421	52.9885	6.80657	1.48424	11.4134	3.03758	5.38629	0.108814	0	2.19965	0	1.09783	0	0.946302	0.737706	0	0.810806	2.91697	1.86812	0	0	0.257912	0.217628	0.0680087	0.384243	0.579941	1.74102	0	0.280024	0.522794	0	0.190424	0.285637	0.104559	0	0	0	0	0	0	0.0766764	0	0.0408052	0	0.181235
HBB08ut1	8u	Unexposed	t1	2.26438	0.435256	15.1931	32.632	16.1688	8.75016	0.979325	2.02666	2.66594	0	0.0627353	0	0	0	0	1.01925	0	0	0	0.230029	0	0	0.0278823	0.0816104	2.78836	3.21218	3.17973	0	1.23975	3.73996	0	0	0	0	0	0	0	0	0	0.0272035	0.0816104	0	0.511932	0	0	0
HBB08ut2	8u	Unexposed	t2	2.0209	0.204026	25.3874	15.2652	6.64286	0.620564	21.7836	9.99133	0.0680087	0	0	0.0408052	10.669	0	5.9427	0	0	0.0481152	0.0209118	0.641294	0	0	0	0	0.639282	0.349051	1.02251	0	0	0	0.0766764	0	0	0	0	0	0	0	0	0	0	0.0272035	0.110172	0	0	0.0906176
HBB09et1	9e	Exposed	t1	2.04706	0	30.8865	22.0313	17.3006	8.96794	0	0.462459	0	0	0	4.38358	0	0	5.03879	0	0	0	0	0.5925	0	0	1.44988	1.5914	0.476061	0	0	0	0.390353	1.02744	0	0.32015	0	0.462459	0.752823	0	0	0	0	0	2.25972	0.341559	0.348372	0	0	0
HBB09et2	9e	Exposed	t2	1.81547	1.94758	43.0957	8.04464	0.638239	10.4456	6.634	21.5472	0.217628	0.214391	2.02045	0.136017	0.083647	0	0.195176	0	0	0.3555	0.194158	0.418235	0	0	0.0627353	0.0272035	0	0	0	0.0272035	0.209118	0	1.64506	0	0.136017	0.0680087	0.174265	0	0.0278823	0	0	0	0.0965699	0.284097	0	0	0	0.0975882
HBB09ut1	9u	Unexposed	t1	1.75012	0.0272035	31.4476	25.5722	24.9594	5.27719	0	0	0	0	0	4.57943	0	0	2.07556	0	0	0	0	0.878294	0	0	0.179877	0.408052	1.15615	0	0.374557	0	0	1.31937	0	0	0	0.39445	0	0	0	0	0	0	0	0	0.31284	0	0	0
HBB09ut2	9u	Unexposed	t2	2.58697	0.0272035	13.6216	21.3233	1.31167	8.15521	1.44178	0	2.63874	0	0.0627353	0.529764	13.0258	0	0.0418235	11.7816	0	0.617667	5.30158	0.195176	0	0	0.0487941	0.0272035	0	3.19072	0.389177	0.666485	0	0	3.28213	0	5.54951	0.720892	0	0	0	0	0	0.176823	0.0209118	0	0	0.108814	0	1.185
HBB10et1	10e	Exposed	t1	1.74791	0	39.1218	26.1043	16.3997	6.09192	0	0.421654	0	0	0	2.05637	0	0	1.90299	0	0	0	0	0.815558	0	0.0139412	0.982852	1.78183	0.489663	0	1.01452	0	0	0.802503	0	0.252141	0	0.408052	0	0	0	0	0	0	0.102522	0	0.054407	0	0	0
HBB10et2	10e	Exposed	t2	2.3222	1.02013	21.9011	22.4584	4.21506	10.168	7.41353	12.3912	0.666485	5.27438	1.33002	0.122416	0	0	0.125471	5.12361	0	2.8459	0	0.578558	0	0.0209118	0.0278823	0.204026	0	0	0	0.122416	1.12856	0	0.486583	0	0.62568	0.149619	0.111529	0	0	0	0	0	0.198753	0.285794	0.00697058	0.0408052	0	0.153353
HBB10ut1	10u	Unexposed	t1	1.82362	0.0272035	21.1023	25.4344	28.0136	6.15873	0	0.136017	0	0	0	2.87162	0	0	11.22	0	0	0	0	0.397323	0	0	0.125471	0.435256	0.476061	0	0.87153	0	0	1.06859	0	0	0	0.720892	0	0	0	0	0	0	0.0753187	0	0.532165	0	0	0
HBB10ut2	10u	Unexposed	t2	1.78507	0.0272035	42.9357	19.2387	1.45025	1.82955	17.2127	6.58358	0.272035	0	1.8943	0.0557647	0.0272035	0	0	0.882731	0	0.0408052	0.254857	1.33835	0	3.17825	0	0	0.190424	0	0.217628	0	0	0	0	0	0.612078	0.199432	0.334588	0	0.00697058	0	0	0	0.0272035	0.195176	0	0	0	0
Sample	Site	Exposure	Time	SWI	Vaccinium	Salix	Taraxacum	Tolpis	Prunus	Acer	Alnus	Sambucus	Pinus	Syringa	Betula	Amelanchier	Abies	Nemopanthus	Picea	Capsella	Carex	Sorbus	Ilex	Barbarea	Lonicera	Lathyrus	Fragaria	Aronia	Carya	Trillium	Chamaedaphne	Aralia	Rhaphiolepis	Actaea	Claytonia	Juglans	Equisetum	Gaultheria	Trifolium	Cornus	Petasites	Heptapleurum	Ranunculus	Cerastium	Rheum	Veronica	Tussilago	Myosotis	Daboecia
LBB01et1	1e	Exposed	t1	1.41839	0	53.3961	19.441	11.303	0	1.95873	7.67186	0.306706	0	0	4.35146	0	0.584875	0	0	0	0	0	0	0	0	0.223059	0.264882	0	0	0	0.0766764	0	0	0	0	0	0.31284	0	0	0	0	0	0	0	0	0	0	0	0.108814
LBB01ut1	1u	Unexposed	t1	1.53188	0	47.6355	21.7203	14.1322	0	1.422	7.08785	0.711	0	0	3.68378	0	2.06117	0	0	0	0	0	0	0	0	0.334588	0.341559	0	0	0.731911	0	0	0	0	0	0	0.054407	0	0	0	0.0348529	0	0	0	0	0	0	0	0
LBB02et1	2e	Exposed	t1	1.33901	0	56.7331	18.0399	10.7726	0	1.68688	9.54953	0.383382	0	0	0.885264	0	0.598477	0	0	0	0	0	0	0	0	0.132441	0.292765	0	0	0.36247	0.341559	0	0	0	0.132441	0	0	0	0	0	0.0209118	0	0	0	0	0	0	0	0.054407
LBB02ut1	2u	Unexposed	t1	1.37489	0	57.6743	18.0956	8.39227	0	0.989823	4.60575	1.67991	0	0	5.21718	0	2.94495	0	0	0	0	0	0	0	0	0.188206	0	0	0	0	0.00697058	0	0	0	0	0	0.163221	0	0	0	0	0	0	0	0	0	0	0	0
LBB03et1	3e	Exposed	t1	1.30025	0	59.458	17.0988	9.50762	0	1.47776	8.73207	1.67991	0	0	0.529764	0.146382	0.326442	0	0	0	0	0	0	0	0	0.1185	0.202147	0	0	0	0.174265	0	0	0	0.35516	0	0.0408052	0.0408052	0	0	0.111529	0	0	0	0	0	0	0	0
LBB03ut1	3u	Unexposed	t1	1.33811	0	57.3605	18.7788	9.49402	0	1.99359	8.83629	0.95497	0	0	0.606441	0	0.720892	0	0	0	0	0	0	0	0	0.299735	0.139412	0	0	0.188206	0.0278823	0	0.204026	0	0.299056	0	0.054407	0	0	0	0	0	0	0	0	0	0	0	0
LBB04et1	4e	Exposed	t1	1.60794	0	47.5575	18.2281	11.031	0	2.03541	10.5038	2.76035	0	0	3.97673	0	3.1284	0	0	0	0	0	0	0	0	0.181235	0.174265	0	0	0	0.278823	0	0	0	0.0627353	0	0	0	0	0	0	0	0	0	0	0	0	0	0.0816104
LBB04ut1	4u	Unexposed	t1	1.46391	0	51.1657	18.8763	11.7383	0	3.10888	10.7537	0	0	0	1.40806	0	1.45539	0	0	0	0	0	0	0	0	0.125471	0	0	0	0.439147	0.397323	0	0	0	0	0	0	0.204026	0	0	0.327617	0	0	0	0	0	0	0	0
LBB05et1	5e	Exposed	t1	1.44085	0	49.9887	21.8598	12.228	0	3.72229	9.14521	0.571588	0	0	0.843441	0	0.639282	0	0	0	0	0	0	0	0	0.36247	0.223059	0	0	0	0.202147	0	0	0	0	0	0	0.0816104	0	0	0	0	0	0	0	0	0.1185	0	0
LBB05ut1	5u	Unexposed	t1	1.40208	0	50.6901	19.3922	10.6638	0	1.22682	14.7915	0	0	0	0.773735	0	1.11534	0	0	0	0	0	0	0	0	0.216088	0.653198	0	0	0.24397	0.083647	0	0	0	0	0	0.149619	0	0	0	0	0	0	0	0	0	0	0	0
LBB01et2	1e	Exposed	t2	1.89035	4.85475	4.58664	23.2818	30.0462	2.45365	4.11962	0.111529	15.8414	12.3004	1.47079	0	0	0	0.0209118	0	0	0	0	0	0	0	0.0627353	0.188206	0	0	0	0	0	0.204026	0.0348529	0	0	0	0	0	0	0	0	0	0	0.0408052	0.332891	0	0	0
LBB01ut2	1u	Unexposed	t2	1.63049	0	35.5613	10.5813	0	33.7264	6.00167	2.36138	6.60811	0	0.571588	0.160323	0	0.700659	0	0	0	0	0.0278823	0	3.1995	0	0.139412	0.181235	0.0487941	0	0	0.0209118	0	0	0	0	0	0.0408052	0	0	0	0	0	0	0	0	0	0	0	0
LBB02et2	2e	Exposed	t2	2.06922	2.70127	28.9962	17.4901	18.7296	0.334588	4.72606	2.79442	1.84023	5.46263	12.4353	0.292765	0	0	1.3035	0.00697058	0	0	0.397323	0.720892	0	0.476061	0.146382	0.153353	0	0	0	0.0487941	0	0	0.0209118	0.153353	0	0	0	0	0	0	0	0	0.439147	0	0	0	0	0
LBB02ut2	2u	Unexposed	t2	2.15682	0	10.7696	9.06176	0	23.6818	21.3444	0.139412	9.33489	2.18988	2.11008	0.0487941	11.2758	0.39445	0	3.33277	0	0	4.01506	0	0	0.85691	0.348529	0	0	0	0	0	0.83647	0	0	0	0.136017	0	0	0	0.00697058	0	0.0816104	0	0	0	0	0	0	0
LBB03et2	3e	Exposed	t2	2.27537	14.0814	11.85	10.8602	0	20.1566	5.02579	1.01073	7.04029	13.5239	8.77029	0.578558	0	1.35354	0.0906176	4.14853	0	0.00697058	0.648264	0	0	0	0.0906176	0	0	0	0	0	0.174265	0	0	0	0	0	0	0.299735	0	0	0	0.0906176	0	0	0	0	0	0
LBB03ut2	3u	Unexposed	t2	2.50177	0	6.03653	12.9653	17.1246	14.4958	2.97644	0.188206	6.84534	3.22395	12.2725	0	3.78128	0	0	3.14234	8.52012	0.32015	1.659	0	0	1.74102	0.104559	0.0348529	0	2.44831	0	0.0278823	0	0.367247	0	0	0.8295	0	0.0408052	0	0	0	0	0.369441	0	0	0	0	0.257912	0
LBB04et2	4e	Exposed	t2	2.0392	3.50071	31.0764	6.71267	0	1.02468	20.1547	1.34994	4.72606	17.3048	0.627353	0.285794	0	0	6.45476	0.0209118	0	2.21912	0.24397	3.18281	0	0	0.0209118	0.0697058	0.578558	0	0	0	0	0	0.104559	0	0	0	0	0	0	0	0	0	0	0	0	0	0	0
LBB04ut2	4u	Unexposed	t2	2.35984	0	3.46438	11.7036	9.26279	24.6155	19.877	0.0209118	5.19309	0.0139412	3.97396	0	4.96464	0	0	2.95158	3.97681	0	0.641294	0	2.93462	1.00653	0.299735	0.125471	1.99359	0	0	0	0.557647	0	1.08556	0	0	0	0	0.0766764	0.512272	0	0.380849	0	0	0.340044	0	0	0	0
LBB05et2	5e	Exposed	t2	1.8894	6.73618	44.858	11.7385	0	0	0.487941	7.43742	5.5207	4.28455	0	0.662205	0	0.448857	7.89767	0	0	6.07998	0	3.03319	0	0	0.0627353	0.515823	0	0	0	0.0627353	0	0	0	0	0	0	0	0	0	0	0	0	0	0	0	0.146382	0	0
LBB05ut2	5u	Unexposed	t2	1.74949	0	10.8462	17.1407	43.0223	3.82685	5.3325	0.271853	4.79576	0	12.415	0.0418235	0	0	0	0	0	0.125471	0.292765	0	0	0	0.202147	0	0.250941	0	0	0.0487941	0.0627353	0.707291	0	0	0	0	0.23123	0.153353	0	0.0139412	0	0	0	0	0	0	0	0
Sample	Site	Exposure	Time	SWI	Glycine	Melilotus	Brassica	Forsythia	Syringa	Lotus	Carex	Elaeagnus	Paeonia	Hypericum	Amorpha	Nymphaea	Anemone	Vicia	Salix	Erucaria	Hesperis	Schrebera	Trifolium	Tolpis	Viburnum	Vitis	Taraxacum	Orthocarpus	Sisymbrium	Dalea	Cirsium	Allium	Sonchus	Menispermum	Sparganium	Acer	Toxicodendron	Cornus	Phalaris	Aralia	Leucanthemum	Caragana	Papaver	Spiraea	Phedimus	Rubus	Lonicera	Rosa	Phellodendron
SOY01et1	1e	Exposed	t1	2.51495	0	0.421654	0	25.3945	20.9148	0	0.163221	4.76809	8.59005	0	4.0644	0	0.230029	1.32579	1.46899	0	0.634323	2.59793	0.0272035	3.33243	2.95033	1.32634	3.6247	0	0	0	0	1.3659	0	9.22976	0	0.489663	2.42111	0.489663	1.09302	0	0.376412	0	0	0.0952122	0.306366	0	0.23123	0.0136017	0.0952122
SOY01ut1	1u	Unexposed	t1	1.71854	0	52.131	15.4948	1.5506	6.50509	11.5289	0	0.289031	0.514466	0	1.62467	0	0.550676	2.28742	0.149619	2.3531	0.904139	0.0408052	0.0816104	0.176823	0.0136017	0.680087	0	0.738882	0	0	0	0	0	0	0	0.340044	0	0.0408052	0	0	0	0.0272035	0	0.2382	0.811485	0	0	0	0.190424
SOY02et1	2e	Exposed	t1	2.54179	0	26.0529	0.489663	14.0234	17.7594	0.122416	0	1.90247	2.57369	0	3.42258	0	4.28555	0.747914	0.204026	0.0952122	4.50913	2.92437	0.0952122	3.69967	2.0205	0.911317	4.18235	0	0	0	0	2.2515	0	0	0	0.435256	0.992927	0.122416	0	0	2.76325	0.376594	0	0.0272035	0	0	0.530468	0	0.190424
SOY02ut1	2u	Unexposed	t1	2.31584	0	15.2149	0	26.333	21.1031	1.8076	0	1.94278	11.4847	0	2.03118	0	0.411264	0.911971	2.61153	0	2.58525	0.720892	0.0816104	0.435256	1.55517	3.06039	0	0	0	0	0	0.780705	0	0	0	2.45693	0.0136017	0.149619	0	0	0.0697058	0.547803	1.53306	0.0272035	0	0	0.0136017	0	0.285637
SOY03et1	3e	Exposed	t1	2.64442	0	6.64599	0	20.3346	20.9641	0	0	5.99901	10.4277	0	3.23268	0	2.47678	3.25515	1.11534	0	4.02153	3.01959	0.122416	0.108814	1.54548	4.7351	0	0	0	0	0	0.690088	0	0	0	0.829706	1.5642	0.557671	0.341559	0.083647	0.153353	0.584353	2.39897	0.129726	0	0	1.07454	0	0.149619
SOY03ut1	3u	Unexposed	t1	2.59571	0	0.748096	7.14503	24.3743	22.985	5.35667	0	4.55474	5.01206	0	3.38332	0	2.67229	2.2092	2.65234	0	0.673771	2.78836	0.0272035	2.80196	0.258433	0.39445	2.42576	0.515823	0	0	0	0.724941	0	0	0	0.720892	1.99946	0.340044	1.41096	0	0	0.885968	0.136017	0	0.19314	0	0.0408052	0.0408052	0.408052
SOY04et1	4e	Exposed	t1	2.65761	0	20.0249	0	12.7856	18.7382	0.204026	1.3035	13.1343	3.46049	0	0.491857	0	2.39483	3.04943	0.340044	0	0.583832	2.99238	0.258433	2.10827	2.07235	1.67301	1.52622	0	0.766764	0	0	0.947999	0	0	0	0.598477	0	0.979325	1.87866	0.216088	1.49171	1.06652	0	0.258433	1.88921	0	0.23123	0	0.326442
SOY04ut1	4u	Unexposed	t1	2.56466	0	5.05717	0.122416	25.8161	24.5133	0.0680087	0.421654	8.05825	5.52415	0	3.26124	0	1.31744	2.30152	1.29217	0	3.29915	2.43471	0	0.666485	2.87026	1.21055	0	0	0.927088	0	0	0.578558	0	0	0	0.584875	0	0.598477	0.689409	0	0.683117	0.669019	0.565478	0.054407	0.269137	0	0.176823	1.66905	0.176823
SOY05et1	5e	Exposed	t1	2.50683	0	23.6189	0.0952122	16.6757	13.4621	12.4057	0	4.67749	3.13525	0	4.19276	0	2.09373	2.08595	0	0	0.160323	0.924918	0.0952122	1.11534	3.96822	2.25789	1.48473	0	0	0	0	1.68688	0	0	0	0.775299	0.299238	1.03373	0.47366	0.0697058	0	0.295662	0	0.054407	0.297699	0	0.435256	0.0408052	0.054407
SOY05ut1	5u	Unexposed	t1	2.84555	0	2.02666	0.435256	13.4657	9.98292	5.39815	0	10.0657	1.36947	0	9.74502	0	1.73925	5.70752	12.3452	0	2.12485	0.489663	0.0952122	3.1556	0.176823	1.12894	2.3212	0	9.34058	0	0.0408052	0.780366	0	0	0	0.775299	0	0.380849	0.306706	0	0	0.368605	0	0.666485	0.324563	0	0.258433	0.358397	0.23123
SOY01et2	1e	Exposed	t2	1.17159	0	58.9918	27.3418	0	0	3.18284	5.10247	0	0	0	0	0	0	0.537935	0.163221	1.60501	0	0	1.22416	0	0	0	0	1.49868	0	0	0.277126	0	0	0	0	0	0	0	0	0	0	0	0	0	0	0	0	0	0
SOY01ut2	1u	Unexposed	t2	0.935602	0	71.6288	14.0865	0	0	0	10.3583	0	0	0	0	0	0	0	0.0952122	0.0680087	0	0	1.30577	0	0	0	0	0.95497	0	0	1.25658	0	0	0	0	0	0	0	0	0	0	0	0	0	0	0	0	0	0
SOY02et2	2e	Exposed	t2	1.49933	0.0136017	24.7167	46.4374	0	0	8.53395	10.9996	0	0	0	0	0	0	0.0136017	0.122416	3.59086	0	0	3.19641	0	0	0	0	1.95176	0	0	0.272035	0	0	0	0	0	0	0	0	0	0	0	0	0	0	0	0	0	0
SOY02ut2	2u	Unexposed	t2	1.82362	0	27.436	0	0.340044	1.16409	0	1.66597	0	0.0272035	26.3164	0.179538	26.2536	0	0	0	0	0	0	3.50009	0	0.0136017	0.054407	0	0	0	0	0.487784	0	0	0	0	0.054407	0	0.0816104	0	5.70178	0.0348529	0	0	1.0135	0	3.55353	0	0	0
SOY03et2	3e	Exposed	t2	1.05436	0	47.1416	43.9401	0	0	0.054407	2.11906	0	0	0	0	0	0	0	0	4.32535	0	0	0.258433	0	0	0	0	1.51262	0	0.305348	0.315895	0	0	0	0	0	0	0	0	0	0	0	0	0	0	0	0	0	0
SOY03ut2	3u	Unexposed	t2	1.29393	0	55.5976	23.2087	0.0408052	0	0.0680087	12.5052	0	0	0	0	0.0272035	0.981834	0.0272035	0.952122	0.353645	0	0	3.33243	0	0.0272035	0	0	1.31047	0	0	0.220683	0	0	0	0	0	0	1.30577	0	0	0	0	0	0	0	0	0	0	0
SOY04et2	4e	Exposed	t2	1.57552	0	36.2937	35.09	0.0272035	0	11.9424	6.39203	0	0	0	0	0	0	0	0	2.42111	0	0	3.25082	0	0	0	0	1.47079	0	0.535559	0.380849	0	0	0	0	0	0	0	0	0	0	0	0	0	0	0	0	0	0
SOY04ut2	4u	Unexposed	t2	1.9112	0	41.0712	0	0	0	4.81753	1.92764	0	0	16.868	0	0.384582	5.358	0	0	0	0	0	0.462459	0	0	0	0	0	0	0	6.06806	0	9.5149	0	8.71574	0	0	0	0	0	0.216088	0	0	1.83793	0	0	0	0	0
SOY05et2	5e	Exposed	t2	1.28943	0.246189	47.9391	34.1871	0.0408052	0	0.0952122	2.51638	0	0	0	0	0	0	0.0272035	0	3.23721	0	0	0.462459	0	0	0.0272035	0	1.40109	0	9.36812	0.136017	0	0	0	0	0	0	0.054407	0	0	0	0	0	0	0	0	0	0.193479	0
SOY05ut2	5u	Unexposed	t2	1.18067	0	55.5536	30.8319	0	0	4.27247	1.44291	0	0	0	0	0	0	0	0	5.08705	0	0	0.244831	0	0	0	0	1.51262	0	0.118161	0.37132	0	0	0	0	0	0	0.108814	0	0	0	0	0	0.0408052	0	0	0	0	0
[truncated: 147 more columns]

## Sheet: Landscape Data
Landscape values are the relative abundace (%) of that land-type in a 1500 m. radius of the study site
SWI is Shannon's diversity index, indicating the relative diversity of a pollen diet
Sample	Month	Province	Experiment	SWI	Agriculture	Urban	Forest	Grassland	Shrubland	ExposedLand_Barren	Pasture_Forages	Sod	Water	Wetland	Greenhouses	TooWetToBeSeeded
APP01e	May	Quebec	APP	1.82702	30.4457	0.112178	46.9439	0	0.0902843	0.606195	20.6781	0	0.348239	0.77544	0	0
APP01u	May	Quebec	APP	2.04959	81.8493	0.332582	3.263	0	0	0.0128978	14.4519	0	0	0.0902843	0	0
APP02e	May	Quebec	APP	2.15642	8.18702	6.72318	47.017	0	0.103182	0.256737	37.313	0	0	0.399852	0	0
APP02u	May	Quebec	APP	1.59456	71.3943	3.63348	16.8333	0	0.255559	0.412728	6.87748	0	0.0644888	0.528709	0	0
APP03e	May	Quebec	APP	1.8528	67.4406	12.6456	11.1749	0	0	0.128978	7.02345	0	1.34137	0.245057	0	0
APP03u	May	Quebec	APP	2.21104	79.7182	1.20247	12.9799	0	0.243737	0.944142	4.4859	0	0.0644888	0.361153	0	0
APP04e	May	Quebec	APP	2.50122	52.5087	0	13.7215	0	0	0.27292	33.3034	0	0.0644888	0.11608	0.0128978	0
APP04u	May	Quebec	APP	2.36528	89.5302	0.411754	7.04588	0	0.0257956	0.307819	1.35339	0	1.20911	0.11608	0	0
APP05e	May	Quebec	APP	2.20434	45.1317	17.7772	9.38625	0	0	0.542948	26.9943	0	0.0128978	0.154773	0	0
APP05u	May	Quebec	APP	2.19068	29.4704	12.9655	42.4224	0	0.0644888	1.61128	11.8952	0	0.141875	1.42897	0	0
CAC01e	July	Alberta	CAC2020	2.43987	80.0682	2.20906	0.340742	0	2.31301	0.683229	13.197	0	0.419527	0.76927	0	0
CAC01u	July	Alberta	CAC2020	1.63388	71.5934	1.10874	1.35699	0	7.35768	7.35035	4.03944	0	6.24662	0.946769	0	0
CAC02e	July	Manitoba	CAC2020	1.49918	70.1571	15.0077	9.82138	0	0.95712	2.9893	0.610307	0	0.321206	0.135895	0	0
CAC02u	July	Manitoba	CAC2020	1.61079	1.83467	2.57728	88.7396	0	3.69389	0.67526	0	0	0.422984	2.05635	0	0
CAC03e	July	Manitoba	CAC2020	1.40021	96.5394	2.5429	0.132464	0	0.0370361	0.73588	0	0	0.0123541	0	0	0
CAC04e	July	Alberta	CAC2020	1.5619	85.5724	2.75868	3.78135	0	0.311648	0	7.25213	0	0.0359676	0.287832	0	0
CAC04u	July	Alberta	CAC2020	1.28696	68.9158	3.21	9.7606	0	0.365242	0	17.6122	0	0	0.136118	0	0
CAC05e	July	Alberta	CAC2020	1.48026	26.5724	1.72972	20.4754	0	1.27369	0.0125513	44.111	0	0.0119865	1.27815	0	4.53501
CAC05u	July	Alberta	CAC2020	1.46743	45.7466	4.04336	11.778	0	0.637634	0.0119865	21.9591	0	0.131851	0.384743	0	15.3067
CAC06e	July	Alberta	CAC2021	1.49821	92.5163	2.92942	0.103728	1.32493	0.20377	0.167811	2.50419	0	0.0201252	0.229758	0	0
CAC06u	July	Alberta	CAC2021	1.81021	0	61.8481	1.00381	25.938	1.93513	2.75571	0	0	5.51775	1.00155	0	0
CAC07e	July	Manitoba	CAC2021	1.3589	95.3172	2.5429	0.120083	0.850292	0	1.12007	0	0	0	0.0494164	0	0
CAC07u	July	Manitoba	CAC2021	1.08516	0	2.57728	91.9507	2.26193	1.03129	0.586428	0	0	0.21002	1.38237	0	0
CAC08e	July	Manitoba	CAC2021	1.55399	95.6658	2.84106	0.308852	0.506518	0.0988327	0.358269	0	0	0.0613548	0.159321	0	0
CAC08u	July	Manitoba	CAC2021	1.81931	0.00101627	1.80582	70.2464	18.606	2.97951	4.73465	0.246401	0	0.293918	1.08627	0	0
CAC09e	July	Alberta	CAC2021	2.16473	69.658	1.99641	5.11353	0.263702	0.191784	0.0119865	22.3924	0	0	0.372259	0	0
CAC09u	July	Alberta	CAC2021	1.88087	74.3042	3.21383	10.1629	0.447682	0.527897	0.023973	11.2716	0	0.0119865	0.0359594	0	0
CAC10e	July	Alberta	CAC2021	1.33785	78.2332	4.38982	4.30952	0.0119865	0.193383	0	12.5745	0	0.0239729	0.263702	0	0
CAC10u	July	Alberta	CAC2021	1.16512	69.2309	4.05981	12.4249	0.194647	0.68843	0.023973	13.0243	0	0.191784	0.161328	0	0
CAS01e	July	Alberta	CAS2020	0.839624	65.3537	7.63798	0	0	0.611673	2.55332	22.8345	0	0.248901	0.759953	0	0
CAS01u	July	Alberta	CAS2020	1.1596	30.8751	20.5576	0.0839053	0	1.4025	12.307	1.17329	0	24.8164	8.78421	0	0
CAS02e	July	Alberta	CAS2020	1.70739	93.6517	3.17008	0	0	0.847474	0.651079	0.0359594	0	0.263702	1.38001	0	0
CAS02u	July	Alberta	CAS2020	1.79506	88.7085	4.1328	0.0599324	0	0.291294	3.87403	0.986277	0	0.0745894	1.87255	0	0
CAS03e	July	Alberta	CAS2020	1.12507	89.1033	1.46681	0.0359594	0	2.03225	0.613772	3.52858	0	1.49837	1.72092	0	0
CAS03u	July	Alberta	CAS2020	1.09086	79.3359	4.86527	1.4611	0	1.61754	0.86333	1.18856	0	5.52611	5.1422	0	0
CAS04e	July	Alberta	CAS2020	1.61552	76.112	5.81051	0.167811	0	0.668881	1.00686	14.5569	0	0.0839053	1.59311	0	0
CAS04u	July	Alberta	CAS2020	2.12593	78.7077	1.30882	0.384213	0	4.96008	3.61113	4.67995	0	4.97972	1.36836	0	0
CAS05e	July	Alberta	CAS2020	1.10586	81.6009	2.93839	0.114352	0	0.467473	0.364623	1.88339	0	8.9052	3.7257	0	0
CAS05u	July	Alberta	CAS2020	1.27568	80.8634	2.86354	0.0359594	0	1.68693	0.779121	13.4834	0	0	0.287675	0	0
CAS06e	July	Alberta	CAS2021	1.03484	68.5918	4.2056	0.023973	18.6922	0.414374	3.15435	3.8117	0	0.0920699	1.01401	0	0
CAS06u	July	Alberta	CAS2021	1.44948	53.97	2.49131	0.0359594	30.5629	0.436054	4.63042	1.1507	0	5.52769	1.19499	0	0
CAS07e	July	Alberta	CAS2021	1.27764	46.502	13.9427	2.75452	24.2041	2.16299	2.32932	0.946932	0	4.00094	3.15655	0	0
CAS07u	July	Alberta	CAS2021	1.53282	32.2183	5.01119	1.35567	48.2598	2.13999	0.636351	0.299662	0	5.35796	4.72103	0	0
CAS08e	July	Alberta	CAS2021	1.10765	48.5449	2.32013	0.246221	39.0405	1.78755	1.13799	6.04773	0	0.491147	0.383848	0	0
CAS08u	July	Alberta	CAS2021	1.39406	23.9515	15.8634	1.17534	44.2756	3.9949	3.52683	0.886999	0	4.30373	2.02169	0	0
CAS09e	July	Alberta	CAS2021	0.837819	33.8671	2.86354	0.0839053	50.0282	1.03595	0.251716	11.4501	0	0.0119865	0.40754	0	0
CAS09u	July	Alberta	CAS2021	1.49893	44.5967	1.85771	0.612163	42.2369	2.48687	2.69672	0.454635	0	3.98416	1.07411	0	0
CAS10e	July	Alberta	CAS2021	1.12149	71.5935	15.2435	0.0119865	9.48514	0.561859	0.97619	0.107878	0	1.46505	0.554868	0	0
CAS10u	July	Alberta	CAS2021	1.201	10.2852	23.6352	0.217779	19.7276	0.725612	10.1328	1.19817	0	24.1666	9.91113	0	0
COR01e	May	Ontario	CORN	0.840046	37.504	2.79146	15.0861	0	16.8553	1.32634	19.6487	0	0.0260113	6.76216	0	0
COR01u	May	Ontario	CORN	1.94302	2.11992	83.3758	1.81435	0	0.0520226	4.65855	7.04329	0.0130057	0.0390169	0.884081	0	0
COR02e	May	Ontario	CORN	0.728842	31.5419	8.01103	17.5625	0	4.81401	3.48864	23.1945	0	0.143062	11.2443	0	0
COR02u	May	Ontario	CORN	1.62236	0.988429	46.5828	27.988	0	1.04887	0.832361	14.3765	0	0.0390169	8.14399	0	0
COR03u	May	Ontario	CORN	1.6058	4.24003	3.33661	28.8974	0	7.89368	0.425307	50.2926	0.244587	0.504655	4.13908	0.0260113	0
COR04e	May	Ontario	CORN	2.47982	17.1125	2.26596	19.6829	0	6.05135	0.156068	46.6989	0	0.104045	7.92831	0	0
COR04u	May	Ontario	CORN	2.22235	0.111514	1.12886	75.4361	0	8.81863	0.252499	6.87358	0	0.286124	7.09268	0	0
COR05u	May	Ontario	CORN	2.43975	0.270592	5.50829	70.2246	0	4.35681	0.31181	11.0648	0	2.44974	5.81337	0	0
CRA01e	June	British Columbia	CRAN2020	1.94591	16.8274	42.7809	16.3261	0	0.558908	0.126241	21.9304	0.47683	0.095366	0.699039	0.178811	0
CRA01u	June	British Columbia	CRAN2020	2.65972	0.393385	59.7879	22.4615	0	0.499807	0.0398989	15.7913	0	0.0834452	0.389357	0.55333	0
CRA02e	June	British Columbia	CRAN2020	2.02817	49.6196	28.6592	2.92741	0	0.114436	0.377282	14.5124	0	0.296799	0.870214	2.62256	0
CRA02u	June	British Columbia	CRAN2020	1.85424	0.499271	58.5514	16.7306	0	0.369543	0.398845	19.3331	0	2.56368	0.214573	1.33892	0
CRA03e	June	British Columbia	CRAN2020	1.57686	40.7789	30.2151	5.36467	0	0.202653	0.920635	9.69862	0	10.1828	2.63663	0	0
CRA03u	June	British Columbia	CRAN2020	2.51339	0	57.7671	5.02398	0	0.0834452	0.987326	0.35481	0	35.7595	0.0238415	0	0
CRA04e	June	Quebec	CRAN2020	1.41878	30.4729	1.40051	50.4654	0	1.39714	1.73281	3.86546	0	2.10071	8.56502	0	0
CRA04u	June	Quebec	CRAN2020	0.524588	10.8578	1.25472	64.333	0	2.24217	2.1029	17.2932	0	0.102636	1.81359	0	0
CRA05e	June	Quebec	CRAN2020	1.44717	14.4191	0.397997	66.9372	0	0.644275	0.362772	10.6795	0	0.0644888	6.49459	0	0
CRA05u	June	Quebec	CRAN2020	0.732154	29.4833	9.70947	34.1513	0	1.53422	3.50784	20.5419	0	0.490115	0.581853	0	0
CRA06e	June	British Columbia	CRAN2021	1.82609	27.3678	38.3526	16.3948	0.047683	2.16958	1.95859	0.952833	1.02999	9.57975	2.14636	0	0
CRA06u	June	British Columbia	CRAN2021	1.46131	22.0727	23.8125	12.7488	0.16689	1.43151	3.64631	6.97364	0.41015	18.3355	10.402	0	0
CRA07e	June	British Columbia	CRAN2021	2.31873	14.1836	45.9377	20.1279	1.64506	4.74317	0.93849	6.27753	0.0387546	0.402666	3.08264	2.62256	0
CRA07u	June	British Columbia	CRAN2021	1.85529	10.1446	50.3201	17.3459	0.0715245	1.54167	3.85406	0.512592	0.0238415	10.9962	5.18961	0	0
CRA08e	June	British Columbia	CRAN2021	2.05689	25.6755	38.3663	15.841	0.216013	1.91863	0.739086	13.7097	0.691403	0.0119207	2.8304	0	0
CRA08u	June	British Columbia	CRAN2021	1.90839	3.17864	60.7581	18.5489	0.691403	0.488751	0.46347	11.457	0	2.96755	0.107287	1.33892	0
CRA09e	June	British Columbia	CRAN2021	1.37193	21.3532	26.6021	26.7555	0.214573	0.79869	0.16689	2.89167	0	15.7811	5.43633	0	0
CRA09u	June	British Columbia	CRAN2021	1.64125	2.12874	61.0633	23.9293	1.03757	0.51842	0.343775	9.90077	0	0.0357622	0.489101	0.55333	0
CRA10e	June	British Columbia	CRAN2021	1.86394	17.3524	51.2652	15.3768	0.935489	0.416117	0.340145	13.3006	0	0.095366	0.739086	0.178811	0
CRA10u	June	British Columbia	CRAN2021	1.10108	1.97601	60.3925	26.0517	0.285293	0.346701	0.107287	8.68981	0	1.08479	1.00626	0.0596037	0
HBB01e	May	British Columbia	HBB2020	1.93368	33.1152	35.7805	10.0314	0	0.226152	0.367213	12.9722	0	0.119207	4.64398	2.74418	0
HBB02e	May	British Columbia	HBB2020	2.05706	46.4805	40.1114	7.71312	0	0.0596037	0.352235	3.50794	0	0	1.72752	0.047683	0
HBB02u	May	British Columbia	HBB2020	1.89324	12.2784	46.3012	14.6594	0	0.454269	1.96781	8.16571	0.143049	11.9609	4.06935	0	0
HBB03e	May	British Columbia	HBB2020	2.02792	29.0887	31.5537	3.34044	0	0.131587	0.298019	9.37913	0.522743	13.0333	8.7124	3.93993	0
HBB04e	May	British Columbia	HBB2020	2.40749	5.01774	49.3096	21.7926	0	0.524513	0.0119208	22.9767	0.095366	0	0.140545	0.131128	0
HBB04u	May	British Columbia	HBB2020	2.14257	0.393385	59.7879	22.4615	0	0.499807	0.0398989	15.7913	0	0.0834452	0.389357	0.55333	0
HBB05e	May	British Columbia	HBB2020	2.56114	7.95292	43.1178	23.011	0	0.607116	0.0357622	23.9045	0	0	1.37089	0	0
HBB06e	May	British Columbia	HBB2021	2.78715	9.03288	61.4272	17.3597	1.41402	0.451373	0.799124	6.97175	0	0.345702	0.96558	1.23261	0
HBB06u	May	British Columbia	HBB2021	2.30456	1.97601	60.3925	26.0517	0.285293	0.346701	0.107287	8.68981	0	1.08479	1.00626	0.0596037	0
HBB07e	May	British Columbia	HBB2021	2.26441	4.86629	56.6094	23.2215	0.429147	0.51808	0.0596037	13.9168	0.0594873	0	0.18854	0.131128	0
HBB07u	May	British Columbia	HBB2021	1.77921	2.12874	61.0633	23.9293	1.03757	0.51842	0.343775	9.90077	0	0.0357622	0.489101	0.55333	0
HBB08e	May	British Columbia	HBB2021	1.91975	17.7818	39.5154	10.0316	0.509093	1.3716	2.25619	4.48666	0.151183	12.0545	7.90208	3.93993	0
HBB08u	May	British Columbia	HBB2021	2.0209	12.2103	16.9448	16.9171	0.047683	1.4644	2.45054	6.87827	0.0596037	27.0196	16.0078	0	0
HBB09e	May	British Columbia	HBB2021	1.81547	24.505	49.9043	13.003	0.258053	1.21228	0.722715	4.93295	0	0.047683	2.66985	2.74418	0
HBB09u	May	British Columbia	HBB2021	2.58697	0	58.7248	4.14103	0	0.286502	1.25935	0.158242	0	34.8877	0.542343	0	0
HBB10e	May	British Columbia	HBB2021	2.3222	31.9213	45.7647	11.3192	0.0715245	0.687627	2.28623	4.66426	0	0	3.23746	0.047683	0
HBB10u	May	British Columbia	HBB2021	1.78507	10.1446	50.3201	17.3459	0.0715245	1.54167	3.85406	0.512592	0.0238415	10.9962	5.18961	0	0
LBB01e	June	Quebec	LBB	1.89035	22.3057	1.14484	48.6298	0	2.31479	1.39297	21.4808	0	2.29251	0.438524	0	0
LBB01u	June	Quebec	LBB	1.63049	5.18838	2.96107	28.2369	0	1.46995	2.73592	59.002	0	0.367124	0.0386933	0	0
LBB02e	June	Quebec	LBB	2.06922	42.8529	0.702352	43.8791	0	3.03718	1.05065	0.414372	0	0	8.06338	0	0
LBB02u	June	Quebec	LBB	2.15682	18.7654	6.82159	57.9295	0	1.23608	2.35465	12.4156	0	0.386933	0.0902843	0	0
LBB03e	June	Quebec	LBB	2.27537	11.8756	6.05257	63.433	0	1.49432	6.56096	6.56031	0	0.141875	3.88139	0	0
LBB03u	June	Quebec	LBB	2.50177	43.2904	1.23011	6.6717	0	0.75727	5.15709	42.3962	0	0.497236	0	0	0
LBB04e	June	Quebec	LBB	2.0392	14.7292	7.16336	54.9608	0	3.9078	2.67574	15.8666	0	0.39983	0.296648	0	0
LBB04u	June	Quebec	LBB	2.35984	6.91534	0.479882	58.1108	0	1.1414	1.26953	13.4675	0	18.1799	0.435573	0	0
LBB05e	June	Quebec	LBB	1.8894	25.7419	0	66.0821	0	3.0275	1.1737	0	0	0	3.97478	0	0
LBB05u	June	Quebec	LBB	1.74949	34.0085	1.57521	37.0781	0	0.887867	0.798162	25.2296	0	0	0.42258	0	0
SOY01e	July	Manitoba	SOY	1.17159	58.4462	25.7716	11.2946	0	1.85862	2.19659	0.160603	0	0.0617705	0.21002	0	0
SOY01u	July	Manitoba	SOY	0.935602	1.53896	2.61262	88.5337	0	4.04758	0.692258	0	0	0.580642	1.99428	0	0
SOY02e	July	Manitoba	SOY	1.49933	62.7655	10.8039	6.32499	0	0.212031	5.94514	8.97839	0	4.62188	0.348173	0	0
SOY02u	July	Manitoba	SOY	1.82362	0	0	10.937	0	36.3566	0.784789	0	0	51.7925	0.129116	0	0
SOY03e	July	Manitoba	SOY	1.05436	95.7059	4.14585	0.0494164	0	0.0617704	0.0247082	0	0	0	0.0123541	0	0
SOY03u	July	Manitoba	SOY	1.29393	19.7602	1.80582	67.2783	0	5.27959	4.58841	0	0	0.149894	1.13783	0	0
SOY04e	July	Manitoba	SOY	1.57552	95.1809	3.04177	0.506518	0	0.0195507	0.608884	0.605351	0	0	0.0370623	0	0
SOY04u	July	Manitoba	SOY	1.9112	1.65333	1.44333	44.9393	0	14.5797	8.0095	0	0	22.0473	7.32752	0	0
SOY05e	July	Manitoba	SOY	1.28943	94.9726	3.05077	0.308852	0	0	0.852432	0.790662	0	0	0.0247081	0	0
SOY05u	July	Manitoba	SOY	1.18067	6.89654	85.4003	1.00293	0	0	5.40018	0.76884	0	0.370623	0.160603	0	0

## Sheet: Stressor Data
D = detected, ND = not detected
SWI is Shannon's diversity index, indicating the relative diversity of a pollen diet
Sample	Month	Province	Experiment	SWI	Mites	Nosema	Viral Sum	Clothianidin	Thiamethoxam	Acute Bee Paralysis Virus	Black Queen Cell Virus	Chronic Bee Paralysis Virus	Deformed Wing Virus	European Foulbrood	Iareali Acute Paralysis Virus	Kashmir Bee Virus	Lake Sinai Virus	Sacbrood Virus	Varroa Destructor Virus	Mites	Nosema Spores	Coumaphos	Chlorantraniliprole	Cyantraniliprole	Pyraclostrobin	Pyrimethanil	Clothianidin	Difenoconazole	Carbendazim	Methoxyfenozide	Fenhexamid	Boscalid	Prothioconazole	Thiamethoxam	Metconazole	Diuron	Dimethoate	Omethoate	Picoxystrobin	Thiophanate-methyl	Fluopyram	Flupyradifurone	Mandipropamid	Tralkoxydim	Spirotetramat	Imidacloprid	Linuron	Napropamide	Flonicamid
APP01et2	May	Quebec	APP	1.82702	0	1484375	206343237	0	0	ND	D	ND	ND	ND	ND	ND	D	ND	D	ND	D	D	D	ND	ND	ND	ND	ND	ND	ND	ND	ND	ND	ND	ND	ND	ND	ND	ND	ND	ND	ND	ND	ND	ND	ND	ND	ND	ND
APP01ut2	May	Quebec	APP	2.04959	0.494415	937500	7.48427e+08	0	0	ND	D	ND	ND	D	ND	ND	D	ND	D	D	D	D	D	ND	ND	ND	ND	ND	ND	ND	ND	ND	ND	ND	ND	ND	ND	ND	ND	ND	ND	ND	ND	ND	ND	ND	ND	ND	ND
APP02et2	May	Quebec	APP	2.15642	0.148637	0	2.65882e+08	0	0	ND	D	D	ND	D	D	ND	D	ND	ND	D	ND	D	D	ND	ND	ND	ND	ND	ND	ND	ND	ND	ND	ND	ND	ND	ND	ND	ND	ND	ND	ND	ND	ND	ND	ND	ND	ND	ND
APP02ut2	May	Quebec	APP	1.59456	0.108179	429688	4.18432e+08	0	0	ND	D	D	ND	D	ND	ND	D	ND	D	D	D	D	D	D	ND	ND	ND	ND	ND	ND	ND	ND	ND	ND	ND	ND	ND	ND	ND	ND	ND	ND	ND	ND	ND	ND	ND	ND	ND
APP03et2	May	Quebec	APP	1.8528	0	664062	3.42132e+08	0	0	ND	D	ND	ND	D	ND	ND	D	ND	ND	ND	D	D	D	ND	ND	ND	ND	ND	ND	ND	ND	ND	ND	ND	ND	ND	ND	ND	ND	ND	ND	ND	ND	ND	ND	ND	ND	ND	ND
APP03ut2	May	Quebec	APP	2.21104	0.149926	781250	2176323500	0.00651883	0	ND	D	ND	ND	D	ND	ND	D	ND	D	D	D	D	D	ND	ND	D	D	ND	ND	ND	ND	ND	ND	ND	ND	ND	ND	ND	ND	ND	ND	ND	ND	ND	ND	ND	ND	ND	ND
APP04et2	May	Quebec	APP	2.50122	0	2343750	1175257202	0	0	ND	D	D	ND	D	ND	ND	D	ND	ND	ND	D	D	D	ND	ND	D	ND	ND	ND	ND	ND	ND	ND	ND	ND	ND	ND	ND	ND	ND	ND	ND	ND	ND	ND	ND	ND	ND	ND
APP04ut2	May	Quebec	APP	2.36528	0	4140625	5376787909	0	0	ND	D	D	ND	D	ND	ND	D	ND	ND	ND	D	D	D	ND	ND	ND	ND	ND	ND	ND	ND	ND	ND	ND	ND	ND	ND	ND	ND	ND	ND	ND	ND	ND	ND	ND	ND	ND	ND
APP05et2	May	Quebec	APP	2.20434	0.396477	1.21094e+06	671278125	0	0	ND	D	ND	ND	D	D	ND	D	ND	ND	D	D	D	D	ND	ND	D	ND	ND	ND	ND	ND	ND	ND	ND	ND	ND	ND	ND	ND	ND	ND	ND	ND	ND	ND	ND	ND	ND	ND
APP05ut2	May	Quebec	APP	2.19068	0	195312	1.5929e+08	0	0	ND	D	D	ND	D	ND	ND	D	ND	ND	ND	D	D	D	ND	ND	D	ND	ND	ND	ND	D	ND	ND	ND	ND	ND	ND	ND	ND	ND	ND	ND	ND	ND	ND	ND	ND	ND	ND
CAC01et2	July	Alberta	CAC2020	2.43987	0	2030000	2.22256e+08	0	0.0370604	ND	D	ND	ND	D	ND	D	D	D	ND	ND	D	ND	ND	ND	ND	ND	ND	ND	ND	ND	ND	D	D	D	ND	ND	ND	ND	ND	ND	ND	ND	ND	ND	ND	ND	ND	ND	ND
CAC01ut2	July	Alberta	CAC2020	1.63388	0	1600000	187362682	0	0	ND	D	ND	D	D	ND	ND	D	D	D	ND	D	ND	ND	ND	ND	ND	ND	ND	ND	ND	ND	ND	ND	ND	D	ND	ND	ND	ND	ND	ND	ND	ND	ND	ND	ND	ND	ND	ND
CAC02et2	July	Manitoba	CAC2020	1.49918	0	1290000	4.10393e+07	0	0	ND	D	ND	ND	ND	ND	ND	D	D	ND	ND	D	ND	D	ND	D	ND	ND	ND	ND	ND	ND	D	D	ND	ND	ND	D	D	D	ND	ND	ND	ND	ND	ND	ND	ND	ND	ND
CAC02ut2	July	Manitoba	CAC2020	1.61079	0	664000	1.84115e+06	0	0	ND	D	ND	D	ND	ND	ND	D	ND	ND	ND	D	ND	ND	ND	ND	ND	ND	ND	ND	ND	ND	D	ND	ND	ND	ND	ND	ND	ND	D	ND	ND	ND	ND	ND	ND	ND	ND	ND
CAC03et2	July	Manitoba	CAC2020	1.40021	0	2030000	4.55483e+08	0	0.0219617	ND	D	ND	ND	ND	ND	ND	D	D	D	ND	D	ND	D	ND	ND	ND	ND	ND	ND	ND	ND	D	D	D	ND	ND	D	ND	D	ND	ND	ND	ND	ND	ND	ND	ND	ND	ND
CAC04et2	July	Alberta	CAC2020	1.5619	0	1410000	1150375459	0	0.0398056	ND	D	ND	ND	ND	ND	ND	D	D	ND	ND	D	ND	ND	ND	ND	ND	ND	ND	ND	ND	ND	ND	ND	D	ND	ND	ND	ND	ND	ND	ND	ND	ND	ND	ND	ND	ND	ND	ND
CAC04ut2	July	Alberta	CAC2020	1.28696	0.0833333	1250000	4.63153e+07	0	0	ND	D	ND	D	D	ND	ND	D	D	D	D	D	ND	ND	ND	ND	ND	ND	ND	ND	ND	ND	ND	ND	ND	ND	ND	ND	ND	ND	ND	ND	ND	ND	ND	ND	ND	ND	ND	ND
CAC05et2	July	Alberta	CAC2020	1.48026	0	1090000	1.51572e+07	0	0.0192165	ND	D	ND	ND	ND	ND	ND	D	D	ND	ND	D	ND	ND	ND	ND	ND	ND	ND	ND	ND	ND	ND	ND	D	ND	ND	ND	ND	ND	ND	ND	ND	ND	ND	ND	ND	ND	ND	ND
CAC05ut2	July	Alberta	CAC2020	1.46743	0.0833333	234000	9.1899e+07	0	0	ND	D	ND	ND	ND	ND	ND	D	D	ND	D	D	ND	ND	ND	ND	ND	ND	ND	ND	ND	ND	ND	ND	ND	ND	ND	ND	ND	ND	ND	ND	ND	ND	ND	ND	ND	ND	ND	ND
CAC06et2	July	Alberta	CAC2021	1.49821	0	312500	3892123606	0.0831829	0.0375702	ND	D	ND	D	D	ND	ND	D	ND	D	ND	D	ND	ND	ND	ND	ND	D	ND	ND	ND	ND	D	ND	D	ND	ND	ND	ND	ND	ND	D	D	ND	ND	ND	ND	ND	ND	ND
CAC06ut2	July	Alberta	CAC2021	1.81021	0	117188	5.12788e+08	0.0540519	0	ND	D	ND	D	D	ND	ND	D	D	D	ND	D	ND	D	ND	D	ND	D	ND	ND	ND	ND	D	ND	ND	ND	ND	ND	ND	ND	ND	D	ND	ND	ND	ND	ND	ND	ND	ND
CAC07et2	July	Manitoba	CAC2021	1.3589	0.188433	0	272258889	0	0	ND	D	ND	ND	ND	ND	ND	D	ND	D	D	ND	ND	D	ND	ND	ND	ND	ND	ND	ND	ND	D	ND	ND	ND	ND	ND	ND	ND	ND	ND	ND	ND	ND	ND	ND	ND	ND	ND
CAC07ut2	July	Manitoba	CAC2021	1.08516	0	0	1730611742	0	0	ND	D	ND	D	ND	ND	ND	D	D	ND	ND	ND	D	ND	ND	ND	ND	ND	ND	ND	ND	ND	D	ND	ND	ND	ND	ND	ND	ND	ND	ND	ND	ND	ND	ND	ND	ND	ND	ND
CAC08et2	July	Manitoba	CAC2021	1.55399	0	0	5.69635e+08	0	0	ND	D	ND	D	ND	ND	ND	D	ND	ND	ND	ND	ND	D	ND	D	ND	ND	ND	ND	ND	ND	ND	ND	ND	ND	ND	ND	ND	ND	ND	ND	ND	ND	ND	ND	ND	ND	ND	ND
CAC08ut2	July	Manitoba	CAC2021	1.81931	1.52509	0	5.99049e+08	0	0	ND	D	ND	D	ND	ND	ND	D	D	D	D	ND	ND	D	ND	D	ND	ND	ND	D	ND	ND	D	ND	ND	ND	ND	ND	ND	ND	ND	ND	ND	ND	ND	ND	ND	ND	ND	ND
CAC09et2	July	Alberta	CAC2021	2.16473	0.262649	156250	2.67804e+08	0	0	ND	D	ND	D	D	ND	ND	D	D	D	D	D	ND	ND	ND	ND	ND	ND	ND	ND	ND	ND	ND	ND	ND	ND	ND	ND	ND	ND	ND	ND	ND	ND	ND	ND	ND	ND	ND	ND
CAC09ut2	July	Alberta	CAC2021	1.88087	0.197934	39062.5	6.4233e+07	0	0	ND	D	ND	D	ND	ND	ND	D	D	D	D	D	ND	ND	ND	ND	ND	ND	ND	ND	ND	ND	ND	ND	ND	ND	ND	ND	ND	ND	ND	ND	ND	ND	ND	ND	ND	ND	ND	ND
CAC10et2	July	Alberta	CAC2021	1.33785	0.17421	117188	9.22881e+08	0	0	ND	D	ND	D	D	D	D	D	D	D	D	D	ND	ND	ND	ND	ND	ND	ND	ND	ND	ND	ND	ND	ND	ND	ND	ND	ND	ND	ND	ND	ND	ND	ND	ND	ND	ND	ND	ND
CAC10ut2	July	Alberta	CAC2021	1.16512	0.333273	0	3152489614	0	0	ND	D	ND	D	D	ND	D	D	D	D	D	ND	D	ND	ND	ND	ND	ND	ND	ND	ND	ND	ND	ND	ND	ND	ND	ND	ND	ND	ND	ND	ND	ND	ND	ND	ND	ND	ND	ND
CAS01et2	July	Alberta	CAS2020	0.839624	0	117000	3.19276e+08	0.0540519	0.03157	ND	D	D	D	D	D	ND	D	D	D	ND	D	D	ND	ND	ND	D	D	ND	ND	ND	ND	D	D	D	ND	ND	ND	ND	D	ND	D	ND	ND	ND	ND	ND	ND	ND	ND
CAS01ut2	July	Alberta	CAS2020	1.1596	0	781000	1215800812	0.0540519	0.00395311	ND	D	ND	D	D	D	ND	D	D	ND	ND	D	ND	ND	ND	D	ND	D	D	ND	ND	ND	D	ND	D	ND	ND	ND	ND	D	ND	ND	ND	ND	D	ND	ND	ND	ND	ND
CAS02et2	July	Alberta	CAS2020	1.70739	0	703000	6.05603e+08	0.0540519	0.0288247	ND	D	ND	D	D	D	ND	D	D	ND	ND	D	D	D	ND	D	D	D	D	ND	ND	ND	D	ND	D	ND	ND	ND	ND	D	ND	D	ND	ND	ND	ND	ND	ND	ND	ND
CAS02ut2	July	Alberta	CAS2020	1.79506	0	625000	2.69908e+08	0.0611819	0.00188243	ND	D	D	ND	D	D	ND	D	D	ND	ND	D	ND	ND	ND	D	ND	D	D	ND	ND	ND	D	ND	D	ND	ND	ND	ND	D	ND	ND	ND	ND	ND	ND	ND	ND	ND	ND
CAS03et2	July	Alberta	CAS2020	1.12507	0	2730000	7.44566e+08	0.0540519	0.0192165	ND	D	ND	ND	D	ND	ND	D	D	ND	ND	D	ND	D	ND	D	ND	D	ND	ND	ND	ND	D	D	D	ND	ND	ND	ND	D	ND	ND	ND	ND	ND	ND	ND	ND	ND	ND
CAS03ut2	July	Alberta	CAS2020	1.09086	0.0883354	39100	1.5063e+08	0.0540519	0.0034825	ND	D	ND	D	D	D	ND	D	D	D	D	D	ND	ND	ND	D	ND	D	D	ND	ND	ND	D	ND	D	ND	ND	D	ND	D	ND	D	ND	ND	ND	ND	ND	ND	ND	ND
CAS04et2	July	Alberta	CAS2020	1.61552	0	1250000	6.4904e+08	0.0491628	0	ND	D	ND	D	D	D	ND	D	D	ND	ND	D	ND	ND	ND	D	ND	D	ND	ND	ND	ND	D	D	ND	ND	ND	ND	ND	D	ND	ND	ND	D	ND	D	ND	ND	ND	ND
CAS04ut2	July	Alberta	CAS2020	2.12593	0	156000	4.3301e+08	0.0684748	0	ND	D	ND	ND	D	ND	ND	D	D	ND	ND	D	ND	ND	ND	D	D	D	D	ND	ND	ND	D	D	ND	ND	ND	D	ND	ND	ND	D	ND	D	ND	D	ND	ND	ND	ND
CAS05et2	July	Alberta	CAS2020	1.10586	0.135147	234000	25705230	0.0540519	0	ND	D	ND	D	D	D	ND	D	D	ND	D	D	D	ND	ND	ND	D	D	D	ND	ND	ND	D	ND	ND	D	ND	ND	ND	D	ND	D	ND	ND	ND	ND	ND	ND	ND	ND
CAS05ut2	July	Alberta	CAS2020	1.27568	0.297854	391000	1.76701e+08	0.0540519	0.0403154	ND	D	ND	ND	D	ND	ND	D	D	ND	D	D	ND	ND	ND	D	D	D	ND	ND	ND	ND	D	D	D	ND	ND	D	D	D	ND	D	ND	D	ND	D	ND	ND	ND	ND
CAS06et2	July	Alberta	CAS2021	1.03484	0.124068	117188	5.39638e+07	0.121549	0.240591	ND	D	ND	ND	D	ND	ND	D	D	D	D	D	ND	ND	ND	D	D	D	D	ND	ND	ND	D	ND	D	ND	ND	ND	ND	D	ND	D	ND	ND	ND	ND	D	ND	ND	ND
CAS06ut2	July	Alberta	CAS2021	1.44948	0.804277	0	1452111672	0.0540519	0.0356878	ND	D	ND	ND	D	ND	ND	D	D	D	D	ND	ND	ND	ND	D	D	D	D	ND	ND	ND	D	ND	D	ND	ND	ND	ND	D	ND	D	ND	ND	ND	ND	ND	ND	ND	ND
CAS07et2	July	Alberta	CAS2021	1.27764	0	195312	6.54892e+08	0.0842015	0.159552	ND	D	ND	ND	ND	ND	ND	D	D	D	ND	D	D	ND	ND	D	D	D	D	ND	ND	ND	D	ND	D	ND	ND	ND	ND	D	ND	D	ND	ND	ND	ND	ND	ND	ND	ND
CAS07ut2	July	Alberta	CAS2021	1.53282	0	195312	1008098295	0.0730652	0.0746306	ND	D	ND	ND	ND	ND	ND	D	D	D	ND	D	ND	ND	ND	D	D	D	D	ND	ND	ND	D	ND	D	ND	ND	ND	ND	D	ND	D	ND	ND	ND	ND	ND	ND	ND	ND
CAS08et2	July	Alberta	CAS2021	1.10765	0	468750	7.89116e+08	0.0754418	0.0205891	ND	D	ND	ND	D	ND	ND	D	D	D	ND	D	D	ND	ND	D	D	D	D	ND	ND	ND	D	ND	D	ND	ND	ND	ND	D	ND	D	ND	ND	ND	ND	ND	ND	ND	ND
CAS08ut2	July	Alberta	CAS2021	1.39406	0.225333	0	3.31943e+08	0.0968317	0	ND	D	ND	ND	D	ND	ND	D	D	D	D	ND	ND	ND	ND	D	D	D	D	ND	ND	ND	D	ND	ND	ND	ND	ND	ND	D	ND	D	ND	ND	ND	ND	ND	ND	ND	ND
CAS09et2	July	Alberta	CAS2021	0.837819	0	0	1736080331	0.0540519	0.0320798	ND	D	ND	ND	D	ND	ND	D	D	ND	ND	ND	D	D	ND	D	D	D	D	ND	ND	ND	D	ND	D	ND	ND	ND	ND	D	ND	D	ND	ND	ND	ND	ND	ND	ND	ND
CAS09ut2	July	Alberta	CAS2021	1.49893	0.0903874	390625	3542888585	0.0849485	0.0123535	ND	D	ND	ND	D	ND	ND	D	D	D	D	D	ND	ND	ND	D	D	D	D	ND	ND	ND	D	ND	D	ND	ND	ND	ND	ND	ND	D	ND	ND	ND	ND	ND	ND	ND	ND
CAS10et2	July	Alberta	CAS2021	1.12149	0.0963098	39062.5	4.85765e+08	0.0806841	0.0137261	ND	D	ND	D	D	ND	ND	D	D	D	D	D	ND	ND	ND	D	D	D	D	ND	ND	ND	D	ND	D	D	ND	ND	ND	D	ND	D	ND	ND	ND	ND	ND	ND	ND	ND
CAS10ut2	July	Alberta	CAS2021	1.201	0	312500	4.11605e+08	0.306249	0.0233343	ND	D	ND	D	D	ND	ND	D	D	D	ND	D	ND	ND	ND	D	ND	D	D	ND	ND	ND	D	ND	D	D	ND	D	ND	D	ND	D	ND	ND	ND	ND	ND	ND	ND	ND
COR01et2	May	Ontario	CORN	0.840046	0	0	6.9733e+08	0.00651883	0	ND	D	ND	ND	ND	ND	ND	D	D	ND	ND	ND	ND	D	D	ND	ND	D	ND	ND	ND	ND	ND	ND	ND	ND	ND	ND	ND	ND	ND	ND	ND	ND	ND	ND	ND	ND	ND	ND
COR01ut2	May	Ontario	CORN	1.94302	0	2.85156e+06	3.92039e+07	0.00162971	0	ND	D	D	ND	ND	ND	ND	D	D	ND	ND	D	ND	D	ND	ND	ND	D	ND	ND	ND	ND	ND	ND	ND	ND	ND	ND	ND	ND	ND	ND	ND	ND	ND	ND	ND	ND	D	ND
COR02et2	May	Ontario	CORN	0.728842	0	898438	5.79397e+08	0.00162971	0	ND	D	ND	ND	ND	ND	ND	D	D	ND	ND	D	ND	D	ND	ND	ND	D	ND	ND	ND	ND	ND	ND	ND	ND	ND	ND	ND	D	ND	ND	ND	ND	ND	ND	ND	ND	ND	ND
COR02ut2	May	Ontario	CORN	1.62236	0	3.32031e+06	4.41769e+08	0	0	ND	D	ND	ND	ND	ND	ND	D	D	ND	ND	D	ND	ND	ND	ND	ND	ND	ND	ND	ND	ND	ND	ND	ND	ND	ND	ND	ND	ND	ND	ND	ND	ND	ND	ND	ND	ND	ND	ND
COR03ut2	May	Ontario	CORN	1.6058	0	2.38281e+06	272291927	0	0	ND	D	D	ND	ND	ND	ND	D	D	D	ND	D	ND	ND	ND	ND	ND	ND	ND	ND	ND	ND	ND	ND	ND	ND	ND	ND	ND	ND	ND	ND	ND	ND	ND	ND	ND	ND	ND	ND
COR04et2	May	Ontario	CORN	2.47982	0.135861	1.99219e+06	3690677678	0.27705	0	ND	D	ND	ND	ND	ND	ND	D	D	D	D	D	ND	ND	D	ND	ND	D	ND	ND	ND	ND	ND	ND	ND	ND	ND	ND	ND	ND	ND	ND	ND	ND	ND	ND	ND	ND	ND	ND
COR04ut2	May	Ontario	CORN	2.22235	0	1328125	1628128222	0	0	ND	D	ND	ND	ND	ND	ND	D	D	ND	ND	D	ND	ND	ND	ND	ND	ND	ND	ND	ND	ND	ND	ND	ND	ND	ND	ND	ND	ND	ND	ND	ND	ND	ND	ND	ND	ND	ND	ND
COR05ut2	May	Ontario	CORN	2.43975	0.153219	156250	1763405945	0	0	ND	D	ND	ND	ND	ND	ND	D	D	ND	D	D	ND	ND	ND	ND	ND	ND	ND	ND	ND	ND	ND	ND	ND	ND	ND	ND	ND	ND	ND	ND	ND	ND	ND	ND	ND	ND	ND	ND
CRA01et2	June	British Columbia	CRAN2020	1.94591	0	703000	124569	0	0	ND	D	ND	ND	D	ND	ND	ND	ND	D	ND	D	D	ND	ND	D	D	ND	ND	ND	ND	ND	D	ND	ND	ND	ND	ND	ND	ND	ND	D	D	ND	ND	ND	D	ND	ND	ND
CRA01ut2	June	British Columbia	CRAN2020	2.65972	0.176065	2270000	8.52911e+07	0	0	ND	D	D	D	D	ND	ND	D	ND	ND	D	D	ND	ND	ND	D	D	ND	ND	ND	ND	ND	D	ND	ND	ND	ND	ND	ND	ND	ND	D	D	ND	ND	ND	ND	ND	ND	ND
CRA02et2	June	British Columbia	CRAN2020	2.02817	0.0818115	5080000	701656	0	0	D	D	ND	ND	D	ND	ND	ND	ND	ND	D	D	ND	D	ND	D	D	ND	ND	ND	ND	ND	D	ND	ND	ND	ND	ND	ND	ND	ND	D	D	ND	ND	ND	ND	D	ND	ND
CRA02ut2	June	British Columbia	CRAN2020	1.85424	0	156000	3944.8	0	0	ND	D	D	ND	D	ND	ND	ND	ND	ND	ND	D	ND	ND	ND	D	D	ND	ND	ND	ND	ND	D	ND	ND	ND	ND	ND	ND	ND	ND	D	D	ND	ND	ND	ND	ND	ND	ND
CRA03et2	June	British Columbia	CRAN2020	1.57686	0.0746037	195000	681.792	0	0	ND	D	D	ND	D	ND	ND	ND	D	ND	D	D	ND	ND	ND	D	D	ND	ND	ND	ND	ND	D	ND	ND	D	ND	ND	ND	ND	ND	D	D	ND	ND	ND	D	D	ND	ND
CRA03ut2	June	British Columbia	CRAN2020	2.51339	0	1020000	14903	0	0	ND	D	ND	ND	D	ND	ND	ND	ND	D	ND	D	ND	ND	ND	ND	D	ND	ND	ND	ND	ND	D	ND	ND	D	ND	ND	ND	ND	ND	D	D	ND	ND	ND	D	ND	ND	ND
CRA04et2	June	Quebec	CRAN2020	1.41878	0.104714	1990000	2.36066e+06	0.0190132	0.112671	ND	D	ND	ND	D	ND	ND	ND	ND	D	D	D	ND	ND	ND	ND	ND	D	ND	ND	D	ND	D	ND	D	ND	ND	ND	ND	ND	ND	ND	ND	ND	ND	ND	ND	ND	ND	ND
CRA04ut2	June	Quebec	CRAN2020	0.524588	0.303512	703000	7134.97	0.301496	0.141402	ND	D	D	D	ND	ND	ND	ND	ND	ND	D	D	D	ND	ND	ND	ND	D	ND	ND	ND	ND	ND	ND	D	ND	ND	ND	ND	ND	ND	D	ND	ND	ND	ND	D	ND	ND	ND
CRA05et2	June	Quebec	CRAN2020	1.44717	0	1170000	2.82674e+06	0	0	ND	D	ND	ND	ND	ND	ND	ND	D	ND	ND	D	ND	D	ND	ND	ND	ND	ND	ND	D	ND	ND	ND	ND	ND	ND	ND	ND	ND	ND	ND	ND	ND	ND	ND	ND	ND	ND	ND
CRA05ut2	June	Quebec	CRAN2020	0.732154	0	234000	3.9983e+07	0.158856	0.0615634	ND	D	ND	D	ND	ND	ND	ND	D	D	ND	D	D	ND	ND	ND	ND	D	ND	ND	ND	ND	ND	ND	D	ND	ND	ND	ND	D	ND	D	ND	ND	ND	ND	ND	ND	ND	ND
CRA06et2	June	British Columbia	CRAN2021	1.82609	0.0863838	781000	1.86585e+08	0	0	ND	D	ND	D	D	D	D	D	D	D	D	D	D	D	ND	D	D	ND	ND	ND	ND	ND	D	ND	ND	ND	ND	ND	ND	ND	ND	D	D	ND	ND	ND	D	D	ND	ND
CRA06ut2	June	British Columbia	CRAN2021	1.46131	0.291134	1410000	2.89007e+08	0	0	ND	D	ND	D	D	D	ND	D	D	D	D	D	ND	ND	ND	D	D	ND	ND	ND	ND	ND	D	ND	ND	ND	ND	ND	ND	ND	ND	D	D	ND	ND	ND	D	D	ND	ND
CRA07et2	June	British Columbia	CRAN2021	2.31873	0.590518	78100	4.22681e+08	0	0	ND	D	ND	D	D	D	ND	D	D	D	D	D	D	ND	ND	D	D	ND	ND	ND	ND	ND	D	ND	ND	ND	ND	ND	ND	ND	ND	D	D	ND	D	ND	D	D	D	ND
CRA07ut2	June	British Columbia	CRAN2021	1.85529	0.19203	508000	1.11135e+08	0	0	ND	D	ND	D	D	ND	ND	D	D	D	D	D	D	ND	ND	D	D	ND	ND	ND	ND	ND	D	ND	ND	ND	ND	ND	ND	ND	ND	D	D	ND	ND	ND	D	ND	ND	ND
CRA08et2	June	British Columbia	CRAN2021	2.05689	2.08121	742000	1.39241e+08	0.0546631	0	ND	D	ND	ND	D	D	ND	D	D	D	D	D	D	ND	ND	D	D	D	ND	ND	ND	ND	D	ND	ND	ND	ND	ND	ND	ND	ND	D	ND	ND	ND	D	D	ND	ND	ND
CRA08ut2	June	British Columbia	CRAN2021	1.90839	1.07863	1290000	7.12927e+06	0.0475331	0	ND	D	ND	ND	D	ND	ND	D	D	D	D	D	ND	ND	ND	D	D	D	ND	ND	ND	ND	ND	ND	ND	ND	D	ND	ND	ND	ND	D	D	ND	ND	ND	D	ND	ND	ND
CRA09et2	June	British Columbia	CRAN2021	1.37193	0	234000	9.5798e+07	0.0475331	0	ND	D	ND	ND	D	D	ND	D	D	ND	ND	D	D	ND	ND	D	D	D	D	ND	ND	ND	D	ND	ND	ND	ND	ND	ND	ND	ND	D	D	ND	ND	ND	D	ND	ND	ND
CRA09ut2	June	British Columbia	CRAN2021	1.64125	0	78100	2.35514e+07	0.0586694	0.0274521	ND	ND	ND	ND	D	ND	ND	D	ND	D	ND	D	ND	ND	ND	D	D	D	ND	ND	ND	ND	D	ND	D	ND	ND	ND	ND	ND	ND	D	D	ND	ND	ND	D	ND	ND	ND
CRA10et2	June	British Columbia	CRAN2021	1.86394	0	39100	4.60737e+07	0.020643	0	D	D	ND	ND	D	D	ND	D	D	D	ND	D	ND	ND	ND	D	D	D	ND	ND	ND	ND	D	ND	ND	ND	ND	ND	ND	ND	ND	D	D	ND	ND	ND	D	ND	ND	ND
CRA10ut2	June	British Columbia	CRAN2021	1.10108	0	0	8.6839e+07	0.0475331	0	ND	D	ND	ND	D	ND	ND	D	ND	D	ND	ND	ND	ND	ND	D	D	D	ND	ND	ND	ND	D	ND	ND	ND	D	ND	ND	ND	ND	D	D	ND	ND	ND	D	ND	ND	ND
HBB01et2	May	British Columbia	HBB2020	1.93368	0.225312	39062.5	2858634501	0	0	ND	ND	ND	ND	ND	D	D	D	D	D	D	D	ND	ND	ND	D	D	ND	ND	ND	ND	ND	D	ND	ND	D	ND	ND	ND	ND	ND	D	D	ND	ND	ND	ND	D	ND	ND
HBB02et2	May	British Columbia	HBB2020	2.05706	0	429688	1025758689	0	0.00188243	ND	ND	ND	ND	ND	D	ND	D	D	D	ND	D	ND	ND	ND	ND	D	ND	ND	ND	ND	ND	D	ND	D	D	ND	ND	ND	ND	ND	D	D	ND	ND	ND	D	D	ND	ND
HBB02ut2	May	British Columbia	HBB2020	1.89324	0.887224	0	3699096008	0	0	ND	ND	ND	ND	ND	D	ND	D	D	D	D	ND	ND	ND	ND	D	D	ND	ND	ND	ND	ND	D	ND	ND	D	ND	ND	ND	ND	ND	D	D	ND	ND	ND	D	D	ND	ND
HBB03et2	May	British Columbia	HBB2020	2.02792	1.04846	273438	6.6014e+07	0	0.0021648	ND	ND	ND	ND	D	D	ND	D	D	D	D	D	ND	ND	ND	D	D	ND	ND	ND	ND	ND	D	ND	D	ND	ND	ND	ND	ND	ND	D	D	ND	ND	ND	D	D	ND	D
HBB04et2	May	British Columbia	HBB2020	2.40749	0.465079	117188	8.30045e+08	0	0	ND	ND	ND	ND	ND	D	ND	D	D	D	D	D	ND	ND	ND	D	D	ND	ND	ND	ND	ND	D	ND	ND	D	ND	ND	ND	ND	ND	D	D	ND	ND	ND	D	ND	ND	ND
HBB04ut2	May	British Columbia	HBB2020	2.14257	0	429688	2.5097e+07	0	0	ND	ND	ND	D	D	D	ND	D	D	D	ND	D	ND	ND	ND	D	D	ND	ND	ND	ND	ND	D	ND	ND	ND	ND	ND	ND	ND	ND	D	D	ND	ND	ND	D	ND	ND	ND
HBB05et2	May	British Columbia	HBB2020	2.56114	0.214867	507812	1832225031	0	0	ND	ND	ND	ND	D	D	ND	D	D	D	D	D	ND	ND	ND	D	D	ND	ND	ND	ND	ND	D	ND	ND	D	ND	ND	ND	ND	ND	D	D	ND	ND	ND	ND	ND	ND	ND
HBB06et2	May	British Columbia	HBB2021	2.78715	0	39062.5	6555978299	0	0	ND	ND	ND	ND	D	D	D	D	D	D	ND	D	ND	ND	ND	ND	D	ND	ND	ND	ND	ND	ND	ND	ND	ND	ND	ND	ND	ND	ND	D	D	ND	ND	ND	D	ND	ND	ND
HBB06ut2	May	British Columbia	HBB2021	2.30456	0.187024	546875	2.13664e+08	0.0475331	0	ND	ND	ND	D	ND	D	ND	D	D	D	D	D	ND	ND	ND	ND	D	D	ND	ND	ND	ND	ND	ND	ND	ND	ND	ND	ND	ND	ND	D	D	ND	ND	ND	D	ND	D	ND
HBB07et2	May	British Columbia	HBB2021	2.26441	0.0981808	546875	644428542	0	0	ND	ND	ND	D	D	D	ND	D	D	D	D	D	ND	ND	ND	D	D	ND	ND	ND	ND	ND	ND	ND	ND	D	ND	ND	ND	ND	ND	D	D	ND	ND	ND	D	ND	ND	ND
HBB07ut2	May	British Columbia	HBB2021	1.77921	0.613457	4380000	6.3671e+07	0	0	ND	D	ND	ND	D	D	ND	D	D	D	D	D	ND	ND	ND	D	ND	ND	ND	ND	ND	ND	ND	ND	ND	ND	ND	ND	ND	ND	ND	D	ND	ND	ND	ND	ND	ND	ND	ND
HBB08et2	May	British Columbia	HBB2021	1.91975	1.47601	1130000	5.90213e+07	0	0.00188243	ND	D	ND	ND	D	D	ND	D	D	D	D	D	ND	ND	ND	D	ND	ND	ND	ND	ND	ND	ND	ND	D	ND	ND	D	ND	ND	ND	ND	D	ND	ND	ND	D	D	ND	ND
HBB08ut2	May	British Columbia	HBB2021	2.0209	0.118293	1250000	2.48916e+07	0	0.00188243	ND	D	ND	ND	D	D	ND	D	D	D	D	D	ND	ND	ND	ND	ND	ND	ND	ND	ND	ND	ND	ND	D	ND	ND	D	ND	ND	ND	D	D	ND	ND	ND	ND	ND	ND	D
HBB09et2	May	British Columbia	HBB2021	1.81547	0.971041	1560000	2.26862e+08	0	0.00188243	ND	D	ND	ND	D	D	ND	D	D	D	D	D	D	ND	ND	D	D	ND	ND	ND	ND	ND	ND	ND	D	ND	ND	ND	ND	ND	ND	D	D	ND	ND	ND	D	ND	ND	ND
HBB09ut2	May	British Columbia	HBB2021	2.58697	0	742000	1.87047e+06	0	0	ND	D	ND	D	D	D	D	D	D	D	ND	D	ND	ND	ND	ND	ND	ND	ND	ND	ND	ND	ND	ND	ND	ND	ND	ND	ND	ND	ND	ND	D	ND	ND	ND	ND	ND	ND	ND
HBB10et2	May	British Columbia	HBB2021	2.3222	0.0994954	547000	3391669816	0	0	ND	D	ND	D	D	D	ND	D	D	D	D	D	ND	ND	ND	D	D	ND	ND	ND	ND	ND	ND	ND	ND	D	ND	ND	ND	ND	ND	D	D	ND	ND	ND	ND	ND	ND	ND
HBB10ut2	May	British Columbia	HBB2021	1.78507	0.292902	0	2.19508e+08	0	0.00188243	ND	D	ND	D	D	D	ND	D	D	D	D	ND	ND	ND	ND	D	ND	ND	ND	ND	ND	ND	ND	ND	D	ND	ND	ND	ND	ND	ND	D	D	ND	ND	ND	ND	D	ND	ND
LBB01et2	June	Quebec	LBB	1.89035	1.35608	1171875	4174778782	0	0	D	ND	ND	D	ND	D	D	D	D	D	D	D	ND	ND	ND	ND	ND	ND	ND	ND	ND	ND	ND	ND	ND	ND	ND	ND	ND	ND	ND	ND	ND	ND	ND	ND	ND	ND	ND	ND
LBB01ut2	June	Quebec	LBB	1.63049	0.984118	507812	2.09156e+08	0	0	ND	ND	ND	D	ND	D	ND	D	ND	D	D	D	ND	ND	ND	ND	ND	ND	ND	ND	ND	ND	ND	ND	ND	ND	ND	ND	ND	ND	ND	ND	ND	ND	ND	ND	ND	ND	ND	ND
LBB02et2	June	Quebec	LBB	2.06922	0.741345	1406250	1213769755	0	0	ND	ND	ND	D	D	D	ND	D	D	D	D	D	ND	ND	ND	ND	ND	ND	ND	ND	ND	ND	ND	ND	ND	ND	ND	ND	ND	ND	ND	ND	ND	ND	ND	ND	ND	ND	ND	ND
LBB02ut2	June	Quebec	LBB	2.15682	0.484064	703125	7.64397e+07	0	0	ND	ND	ND	D	ND	D	ND	D	D	D	D	D	ND	ND	ND	ND	ND	ND	ND	ND	ND	ND	ND	ND	ND	ND	ND	ND	ND	ND	ND	ND	ND	ND	ND	ND	ND	D	ND	ND
LBB03et2	June	Quebec	LBB	2.27537	0.756172	39062.5	4293421751	0	0	ND	ND	ND	D	D	D	D	D	D	D	D	D	ND	ND	ND	ND	ND	ND	ND	ND	ND	ND	ND	ND	ND	ND	ND	ND	ND	ND	ND	ND	ND	ND	ND	ND	ND	D	ND	ND
LBB03ut2	June	Quebec	LBB	2.50177	0.339348	546875	2.37181e+08	0	0	ND	ND	ND	D	D	D	ND	D	D	D	D	D	ND	ND	ND	ND	ND	ND	ND	ND	ND	ND	ND	ND	ND	ND	ND	ND	ND	ND	ND	ND	ND	ND	ND	ND	ND	ND	ND	ND
LBB04et2	June	Quebec	LBB	2.0392	1.13466	1484375	1.08472e+08	0	0	ND	ND	ND	ND	D	D	ND	D	D	D	D	D	ND	ND	ND	ND	ND	ND	ND	ND	ND	ND	ND	ND	ND	ND	ND	ND	ND	ND	ND	ND	ND	ND	ND	ND	ND	D	ND	ND
LBB04ut2	June	Quebec	LBB	2.35984	0.575205	429688	4.32497e+08	0	0	ND	ND	ND	D	ND	D	ND	D	D	D	D	D	ND	ND	ND	ND	ND	ND	ND	ND	ND	ND	ND	ND	ND	ND	ND	ND	ND	ND	ND	ND	ND	ND	ND	ND	ND	D	ND	ND
LBB05et2	June	Quebec	LBB	1.8894	0.54616	234375	1430167245	0	0	ND	ND	ND	D	ND	D	ND	D	D	D	D	D	ND	ND	ND	ND	ND	ND	ND	ND	ND	ND	ND	ND	ND	ND	ND	ND	ND	ND	ND	ND	ND	ND	ND	ND	ND	D	ND	ND
LBB05ut2	June	Quebec	LBB	1.74949	0.820085	625000	2.22937e+08	0	0	ND	ND	ND	D	D	D	ND	D	D	D	D	D	ND	ND	ND	ND	ND	ND	ND	ND	ND	ND	ND	ND	ND	ND	ND	ND	ND	ND	ND	ND	ND	ND	ND	ND	ND	D	ND	ND
SOY01et2	July	Manitoba	SOY	1.17159	0	1680000	3.33159e+08	0	0	ND	D	ND	D	ND	ND	ND	D	D	D	ND	D	ND	D	ND	ND	ND	ND	ND	ND	ND	ND	D	ND	ND	ND	ND	ND	ND	D	ND	ND	ND	ND	ND	ND	ND	ND	ND	ND
SOY01ut2	July	Manitoba	SOY	0.935602	0	1020000	2.34876e+08	0	0	ND	D	ND	ND	D	ND	ND	D	ND	D	ND	D	ND	ND	ND	ND	ND	ND	ND	ND	ND	ND	D	ND	ND	ND	ND	ND	ND	D	ND	ND	ND	ND	ND	ND	ND	ND	ND	ND
SOY02et2	July	Manitoba	SOY	1.49933	0.0975359	2070000	9.74231e+07	0.0190132	0	ND	D	D	D	ND	ND	ND	D	D	ND	D	D	ND	D	ND	D	ND	D	ND	ND	ND	ND	D	D	ND	ND	ND	D	ND	ND	ND	ND	ND	ND	ND	ND	ND	ND	ND	ND
SOY02ut2	July	Manitoba	SOY	1.82362	0	1330000	51419849	0	0	ND	D	ND	D	D	ND	ND	D	D	ND	ND	D	ND	ND	ND	ND	ND	ND	ND	ND	ND	ND	D	ND	ND	ND	ND	ND	ND	ND	ND	ND	ND	ND	ND	ND	ND	ND	ND	ND
SOY03et2	July	Manitoba	SOY	1.05436	0	1210000	177152190	0.0190132	0	ND	D	D	D	ND	ND	ND	D	D	D	ND	D	ND	D	ND	D	ND	D	ND	ND	ND	ND	D	D	ND	ND	ND	ND	ND	D	ND	ND	ND	ND	ND	ND	ND	ND	ND	ND
SOY03ut2	July	Manitoba	SOY	1.29393	0	117000	2.42781e+06	0	0	ND	D	ND	D	ND	ND	ND	D	D	D	ND	D	D	D	ND	ND	ND	ND	ND	ND	ND	ND	D	ND	ND	ND	ND	ND	ND	ND	ND	ND	ND	ND	ND	ND	ND	ND	ND	ND
SOY04et2	July	Manitoba	SOY	1.57552	0	352000	759584	0.0190132	0	ND	D	ND	ND	ND	ND	ND	D	D	ND	ND	D	ND	D	ND	D	ND	D	ND	ND	ND	ND	D	ND	ND	ND	ND	ND	ND	ND	ND	ND	ND	ND	ND	ND	ND	ND	ND	ND
SOY04ut2	July	Manitoba	SOY	1.9112	0	508000	1.99231e+06	0	0	ND	D	ND	D	ND	ND	ND	D	ND	ND	ND	D	ND	ND	ND	D	ND	ND	ND	ND	ND	ND	D	ND	ND	D	ND	ND	ND	ND	ND	ND	ND	ND	ND	ND	ND	ND	ND	ND
SOY05et2	July	Manitoba	SOY	1.28943	0	586000	2.13534e+08	0.0190132	0	ND	D	ND	ND	ND	ND	ND	D	D	ND	ND	D	D	D	ND	D	ND	D	ND	ND	ND	ND	D	ND	ND	ND	ND	ND	ND	D	ND	ND	ND	ND	ND	ND	ND	ND	ND	ND
SOY05ut2	July	Manitoba	SOY	1.18067	0	0	2.41261e+07	0	0.0260795	ND	D	ND	D	ND	ND	ND	D	D	ND	ND	ND	ND	D	ND	ND	ND	ND	ND	ND	ND	ND	D	ND	D	ND	ND	ND	ND	D	ND	ND	ND	ND	ND	ND	ND	ND	ND	ND
[truncated: 2 more columns]
